# Supplementary material for: Transcriptome Sequencing Analysis of Root in Soybean Responding to Mn Poisoning
Source: Int J Mol Sci. 2023 Aug 12;24(16):12727. doi: 10.3390/ijms241612727 (PMC10454639; doi:10.3390/ijms241612727)
Supplement: Supplementary file 1 [file ijms-24-12727-s001.zip]

Archive with 9 entries (9 files):
- Table S1 List of sample data quality.xlsx
- Table S2 Statistical summary of the reads from RNA-seq.xlsx
- Table S3-General information about DEGs in roots.xlsx
- Table S4 GO enrichment analysis-CK roots and 100 μM roots.xlsx
- Table S5-Analysis of bubble diagram for KEGG enriched --CK roots and 100 μM Mn roots.xlsx
- Table S6 Gradient parameters of HPLC.xlsx
- Table S7 Parameters of mass spectrometry.xlsx
- Table S8 Selected reaction monitoring conditions for protonated or deprotonated plant hormones ([M+H]+ or [M-H]-).xlsx
- Table S9 Primers used for qRT-PCR in the study.xlsx
