# Supplementary material for: Transcriptome Sequencing Analysis of Root in Soybean Responding to Mn Poisoning
Source: Int J Mol Sci. 2023 Aug 12;24(16):12727. doi: 10.3390/ijms241612727 (PMC10454639; doi:10.3390/ijms241612727)
Supplement: Supplementary file 1 [file ijms-24-12727-s001.zip › Table S1 List of sample data quality.xlsx]

## Sheet: Sheet1
Table S1 List of sample data quality
Sample	Raw reads	Clean reads	Clean bases	Error (%)	Q20 (%)	Q30 (%)	GC (%)
gen-ck1	47942054	47911508	6.97G	0.04	97.77	93.47	46.15
gen-ck2	49500482	49488470	7.26G	0.04	97.54	92.85	45.86
gen-ck3	40808472	40797074	5.96G	0.04	97.77	93.49	46.14
gen100-1	41964724	41931680	5.94G	0.04	98.21	94.71	47.34
gen100-2	41968358	41957234	6.07G	0.04	97.6	93.04	45.96
gen100-3	51477978	51443458	7.51G	0.04	97.99	94.11	45.62
