# Supplementary material for: Transcriptome Sequencing Analysis of Root in Soybean Responding to Mn Poisoning
Source: Int J Mol Sci. 2023 Aug 12;24(16):12727. doi: 10.3390/ijms241612727 (PMC10454639; doi:10.3390/ijms241612727)
Supplement: Supplementary file 1 [file ijms-24-12727-s001.zip › Table S2 Statistical summary of the reads from RNA-seq.xlsx]

## Sheet: Sheet1
Table S2 Statistical summary of the reads from RNA-seq
	Root
	Control				Mn toxicity
	Sample 1	Sample 2	Sample 3		Sample 1	Sample 2	Sample 3
Raw Reads Number	47942054	49500482	40808472		41964724	41968358	51477978
Clean Reads Number	47911508	49488470	40797074		41931680	41957234	51443458
Clean Reads Rate(%)	99.94	99.98	99.97		99.92	99.97	99.93
Total Reads	47911508	49488470	40797074		41931680	41957234	51443458
Mapped Reads	44042326	44715495	35266049		37220457	37514176	47027944
Mapping Rate(%)	91.92	90.36	86.44		88.76	89.41	91.42
Q30 (%)	93.47	92.85	93.49		94.71	93.04	94.11
