# Supplementary material for: Transcriptome Sequencing Analysis of Root in Soybean Responding to Mn Poisoning
Source: Int J Mol Sci. 2023 Aug 12;24(16):12727. doi: 10.3390/ijms241612727 (PMC10454639; doi:10.3390/ijms241612727)
Supplement: Supplementary file 1 [file ijms-24-12727-s001.zip › Table S3-General information about DEGs in roots.xlsx]

## Sheet: Sheet1
Table S3 General information about DEGs in roots.
Gene_id	Gen-ck_readcount	Gen100_readcount	Log2FoldChange	Qvalue	Up/Down	Significant	Description
Glyma.06G087300.Wm82.a4.v1	110.07	1.8	5.9835	8.9511e-14	Up	yes	uncharacterized protein LOC100798895 [Glycine max]|XP_006581017.1 uncharacterized protein LOC100798895 isoform X1 [Glycine max]|XP_014631648.1 uncharacterized protein LOC100798895 isoform X1 [Glycine max]|XP_028235540.1 lachrymatory-factor synthase-like [Glycine soja]|XP_028235541.1 lachrymatory-factor synthase-like [Glycine soja]|XP_028235542.1 lachrymatory-factor synthase-like [Glycine soja]|AC…
Glyma.03G231200.Wm82.a4.v1	781.12	182.14	2.1005	1.4416e-12	Up	yes	nicotianamine synthase-like [Glycine max]|XP_028226481.1 nicotianamine synthase-like [Glycine soja]|KHN03931.1 Nicotianamine synthase [Glycine soja]|KRH68436.1 hypothetical protein GLYMA_03G231200 [Glycine max]|RZC22090.1 Nicotianamine synthase [Glycine soja]
Glyma.09G102800.Wm82.a4.v1	171.72	48.11	1.8295	7.501e-11	Up	yes	ferric reductase defective 3b [Glycine max]|XP_028248553.1 protein DETOXIFICATION 43-like isoform X2 [Glycine soja]|ACE89002.1 ferric reductase defective 3b [Glycine max]|ACE89003.1 ferric reductase defective 3b [Glycine max]|KRH37985.1 hypothetical protein GLYMA_09G102800 [Glycine max]|KRH37986.1 hypothetical protein GLYMA_09G102800 [Glycine max]|RZB91461.1 Protein DETOXIFICATION 43 isoform B [G…
Glyma.10G168900.Wm82.a4.v1	7501.19	2614.08	1.5205	9.0753e-11	Up	yes	germin-like protein precursor [Glycine max]|ACG69482.1 germin-like protein 6 [Glycine max]|KRH34184.1 hypothetical protein GLYMA_10G168900 [Glycine max]
Glyma.17G242400.Wm82.a4.v1	595.55	243.32	1.2927	3.138e-10	Up	yes	Alpha-amylase isoform B [Glycine soja]
Glyma.01G185000.Wm82.a4.v1	66.36	0	8.4373	1.2056e-09	Up	yes	hypothetical protein D0Y65_001944 [Glycine soja]
Glyma.02G064300.Wm82.a4.v1	1136.06	334.75	1.7598	9.7485e-10	Up	yes	ribonuclease 1 [Glycine max]|KRH70039.1 hypothetical protein GLYMA_02G064300 [Glycine max]
Glyma.02G064400.Wm82.a4.v1	1201.18	381.38	1.6528	2.8031e-09	Up	yes	Ribonuclease 1 [Glycine soja]
Glyma.03G244400.Wm82.a4.v1	89.38	21.39	2.0717	3.1834e-09	Up	yes	benzyl alcohol O-benzoyltransferase [Glycine max]|KRH68680.1 hypothetical protein GLYMA_03G244400 [Glycine max]
Glyma.13G322500.Wm82.a4.v1	592.11	171.76	1.7834	1.2949e-08	Up	yes	uncharacterized protein LOC100796768 precursor [Glycine max]|ACU22926.1 unknown [Glycine max]
Glyma.07G265500.Wm82.a4.v1	538.12	70.81	2.9281	1.9086e-08	Up	yes	-
Glyma.18G055500.Wm82.a4.v1	187.1	28.49	2.7191	1.8375e-08	Up	yes	cationic peroxidase 1 [Glycine max]|XP_028213280.1 cationic peroxidase 1-like [Glycine soja]|KHN48393.1 Cationic peroxidase 1 [Glycine soja]|KRG98180.1 hypothetical protein GLYMA_18G055500 [Glycine max]|RZB50826.1 Cationic peroxidase 1 [Glycine soja]
Glyma.06G231750.Wm82.a4.v1	316.45	82.27	1.9441	2.0555e-08	Up	yes	hypothetical protein D0Y65_015515 [Glycine soja]
Glyma.07G124400.Wm82.a4.v1	156.17	1.49	6.756	2.6416e-07	Up	yes	feruloyl CoA ortho-hydroxylase 1 [Glycine max]|KRH48987.1 hypothetical protein GLYMA_07G124400 [Glycine max]
Glyma.06G115800.Wm82.a4.v1	2829.07	596.82	2.2447	6.1961e-07	Up	yes	metal transporter Nramp5 [Glycine max]|XP_028235911.1 metal transporter Nramp5-like [Glycine soja]|KHN46998.1 Metal transporter Nramp5 [Glycine soja]|KRH53273.1 hypothetical protein GLYMA_06G115800 [Glycine max]|KRH53274.1 hypothetical protein GLYMA_06G115800 [Glycine max]|RZC06983.1 Metal transporter Nramp5 isoform A [Glycine soja]
Glyma.12G217300.Wm82.a4.v1	2402.22	905.64	1.4081	7.3784e-07	Up	yes	sali5-4a protein precursor [Glycine max]|CAA49340.1 ADR6 [Glycine max]|AAB65592.1 similar to ADR6 encoded by GenBank Accession Number X69639; aluminum induced [Glycine max]|KRH27144.1 hypothetical protein GLYMA_12G217300 [Glycine max]
Glyma.02G082500.Wm82.a4.v1	710.67	288.47	1.301	1.0581e-06	Up	yes	vacuolar iron transporter homolog 3 [Glycine max]|KRH70313.1 hypothetical protein GLYMA_02G082500 [Glycine max]
Glyma.08G169100.Wm82.a4.v1	268.69	51.06	2.4047	1.305e-06	Up	yes	scopoletin 8-hydroxylase-like [Glycine soja]|KRH43748.1 hypothetical protein GLYMA_08G169100 [Glycine max]|RZB97289.1 Feruloyl CoA ortho-hydroxylase 1 [Glycine soja]
Glyma.12G178500.Wm82.a4.v1	251.2	37.9	2.7368	1.8848e-06	Up	yes	transcription factor FER-LIKE IRON DEFICIENCY-INDUCED TRANSCRIPTION FACTOR-like [Glycine soja]|RZB76401.1 Transcription factor FER-LIKE IRON DEFICIENCY-INDUCED TRANSCRIPTION FACTOR [Glycine soja]
Glyma.02G290900.Wm82.a4.v1	181.51	65.6	1.4744	2.1985e-06	Up	yes	hypothetical protein D0Y65_005416 [Glycine soja]
Glyma.13G309600.Wm82.a4.v1	192.74	46.1	2.0686	2.2809e-06	Up	yes	uncharacterized protein LOC100527444 [Glycine max]|NP_001349579.1 uncharacterized protein LOC100527444 [Glycine max]|XP_025980590.1 uncharacterized protein LOC100527444 isoform X1 [Glycine max]|KRH22578.1 hypothetical protein GLYMA_13G309600 [Glycine max]
Glyma.08G076700.Wm82.a4.v1	452.3	200.72	1.1727	2.3895e-06	Up	yes	WAT1-related protein isoform J [Glycine soja]
Glyma.15G009500.Wm82.a4.v1	747.82	256.57	1.5465	2.72e-06	Up	yes	putative lactoylglutathione lyase [Glycine max]|XP_028202939.1 uncharacterized protein LOC114387036 [Glycine soja]|ACU13513.1 unknown [Glycine max]|KRH09748.1 hypothetical protein GLYMA_15G009500 [Glycine max]|RZB62379.1 hypothetical protein D0Y65_039616 [Glycine soja]
Glyma.12G004800.Wm82.a4.v1	303.65	151	1.0037	3.5324e-06	Up	yes	endoglucanase 8-like [Glycine soja]|KHN32442.1 Endoglucanase 8 [Glycine soja]|RZB73566.1 Endoglucanase 8 [Glycine soja]
Glyma.07G034800.Wm82.a4.v1	210.1	45.6	2.2072	3.7377e-06	Up	yes	Linoleate 9S-lipoxygenase 1 isoform C [Glycine soja]
Glyma.10G203700.Wm82.a4.v1	179.91	53.27	1.7556	3.9298e-06	Up	yes	Organelle RRM domain-containing protein 1, chloroplastic [Glycine soja]
Glyma.17G034800.Wm82.a4.v1	2621.78	966.85	1.4391	4.3759e-06	Up	yes	hypothetical protein glysoja_004307 [Glycine soja]
Glyma.02G222600.Wm82.a4.v1	100.81	25.19	2.0116	6.0211e-06	Up	yes	heavy metal-associated isoprenylated plant protein 9-like isoform X1 [Glycine soja]|RZC26210.1 Heavy metal-associated isoprenylated plant protein 9 isoform A [Glycine soja]
Glyma.07G150400.Wm82.a4.v1	35.25	2.29	4.0239	6.0655e-06	Up	yes	uncharacterized protein LOC100792188 [Glycine max]|XP_028240467.1 GDSL esterase/lipase CPRD49-like isoform X1 [Glycine soja]|ACU21119.1 unknown [Glycine max]|KHN48501.1 GDSL esterase/lipase CPRD49 [Glycine soja]|RZC03025.1 GDSL esterase/lipase CPRD49 [Glycine soja]
Glyma.13G310700.Wm82.a4.v1	130.18	41.98	1.6376	6.7418e-06	Up	yes	kinesin-like protein KIN-12E [Glycine max]|XP_028191590.1 kinesin-like protein KIN-12E [Glycine soja]|KRH22593.1 hypothetical protein GLYMA_13G310700 [Glycine max]|RZB83705.1 Kinesin-like protein KIN-12E [Glycine soja]
Glyma.01G031300.Wm82.a4.v1	79.37	26.33	1.5954	8.2749e-06	Up	yes	uncharacterized protein LOC100808883 [Glycine max]|XP_028229422.1 uncharacterized protein LOC114409937 [Glycine soja]|KRH74610.1 hypothetical protein GLYMA_01G031300 [Glycine max]|RZC28250.1 hypothetical protein D0Y65_000310 [Glycine soja]
Glyma.06G269700.Wm82.a4.v1	235.66	83.7	1.4913	8.6771e-06	Up	yes	thiamin biosynthetic enzyme [Glycine max]|XP_028237948.1 thiamine thiazole synthase 1, chloroplastic-like [Glycine soja]|BAA88227.1 thiamin biosynthetic enzyme [Glycine max]|KRH55656.1 hypothetical protein GLYMA_06G269700 [Glycine max]|RZC09402.1 Thiamine thiazole synthase 1, chloroplastic [Glycine soja]
Glyma.03G184500.Wm82.a4.v1	79.81	13.52	2.5746	1.0474e-05	Up	yes	unknown [Glycine max]
Glyma.03G113600.Wm82.a4.v1	108.85	20.78	2.4048	1.302e-05	Up	yes	Protein PIN-LIKES 3 isoform C [Glycine soja]|RZC20189.1 Protein PIN-LIKES 3 isoform D [Glycine soja]
Glyma.13G322100.Wm82.a4.v1	504.53	91.37	2.4691	1.9729e-05	Up	yes	hypothetical protein GLYMA_13G322100 [Glycine max]
Glyma.04G035600.Wm82.a4.v1	560.34	37.89	3.8866	2.0442e-05	Up	yes	cytochrome P450 82C4 [Glycine max]|XP_028227603.1 xanthotoxin 5-hydroxylase CYP82C4-like [Glycine soja]|KHN04535.1 Cytochrome P450 82C4 [Glycine soja]|KRH61225.1 hypothetical protein GLYMA_04G035600 [Glycine max]|RZC14842.1 Cytochrome P450 82C4 [Glycine soja]
Glyma.06G031100.Wm82.a4.v1	79.13	16.64	2.2784	2.2751e-05	Up	yes	uncharacterized protein LOC100306259 [Glycine max]|XP_028234790.1 uncharacterized protein LOC114414649 [Glycine soja]|ACU14361.1 unknown [Glycine max]|KHN22245.1 hypothetical protein glysoja_022001 [Glycine soja]|KRH51839.1 hypothetical protein GLYMA_06G031100 [Glycine max]|RZC05542.1 hypothetical protein D0Y65_013597 [Glycine soja]
Glyma.07G133500.Wm82.a4.v1	544.8	218.07	1.3247	2.6458e-05	Up	yes	Hypothetical protein glysoja_000791 [Glycine soja]|RZC02790.1 putative protein C24B11.05 isoform C [Glycine soja]|RZC02791.1 putative protein C24B11.05 isoform D [Glycine soja]
Glyma.10G214500.Wm82.a4.v1	38185.3	9631.98	1.9872	2.858e-05	Up	yes	hypothetical protein GLYMA_10G214500 [Glycine max]
Glyma.10G159700.Wm82.a4.v1	141.29	66.88	1.0794	3.7957e-05	Up	yes	putative inactive cysteine synthase 2 isoform X4 [Glycine soja]
Glyma.04G058800.Wm82.a4.v1	134.36	58.49	1.1902	4.3646e-05	Up	yes	uncharacterized protein LOC100305509 [Glycine max]|XP_028227883.1 protein GLUTAMINE DUMPER 5-like [Glycine soja]|KHN29651.1 hypothetical protein glysoja_016273 [Glycine soja]|KRH61627.1 hypothetical protein GLYMA_04G058800 [Glycine max]|RZC15227.1 Protein GLUTAMINE DUMPER 4 [Glycine soja]
Glyma.12G209000.Wm82.a4.v1	36.28	4.89	2.9059	4.5967e-05	Up	yes	hypothetical protein glysoja_007658 [Glycine soja]|KRH27019.1 hypothetical protein GLYMA_12G209000 [Glycine max]
Glyma.17G039300.Wm82.a4.v1	3344.11	1308.94	1.3528	4.6464e-05	Up	yes	Pleiotropic drug resistance protein 3 isoform B [Glycine soja]|RZB55098.1 Pleiotropic drug resistance protein 3 isoform C [Glycine soja]
Glyma.08G311900.Wm82.a4.v1	50.35	14.86	1.7786	5.4949e-05	Up	yes	spermidine hydroxycinnamoyl transferase [Glycine max]|XP_028245925.1 spermidine hydroxycinnamoyl transferase-like [Glycine soja]|KRH46098.1 hypothetical protein GLYMA_08G311900 [Glycine max]|RZB99706.1 Spermidine hydroxycinnamoyl transferase [Glycine soja]
Glyma.06G059500.Wm82.a4.v1	244.97	100.27	1.2793	6.5988e-05	Up	yes	uncharacterized protein LOC100500572 [Glycine max]|XP_028235141.1 protein GLUTAMINE DUMPER 5-like [Glycine soja]|ACU15688.1 unknown [Glycine max]|KRH52294.1 hypothetical protein GLYMA_06G059500 [Glycine max]|RZC06025.1 Protein GLUTAMINE DUMPER 3 [Glycine soja]
Glyma.10G185500.Wm82.a4.v1	367.56	151.11	1.284	6.5445e-05	Up	yes	uncharacterized protein LOC100800217 [Glycine max]|XP_028182913.1 protein SIEVE ELEMENT OCCLUSION B-like [Glycine soja]|ADN32790.1 sieve element occlusion by forisomes 1 [Glycine max]|KRH34466.1 hypothetical protein GLYMA_10G185500 [Glycine max]
Glyma.08G175400.Wm82.a4.v1	2667.92	60.82	5.4564	6.6732e-05	Up	yes	nicotianamine synthase [Glycine max]|XP_028246956.1 nicotianamine synthase-like [Glycine soja]|KHN26779.1 Nicotianamine synthase [Glycine soja]|KRH43850.1 hypothetical protein GLYMA_08G175400 [Glycine max]|RZB97403.1 Nicotianamine synthase [Glycine soja]
Glyma.03G131700.Wm82.a4.v1	26.62	0.66	5.2885	7.2221e-05	Up	yes	hypothetical protein glysoja_025887 [Glycine soja]
Glyma.20G131700.Wm82.a4.v1	36.76	2.53	3.8897	7.2008e-05	Up	yes	uncharacterized protein LOC100815216 isoform X2 [Glycine max]|XP_028221214.1 uncharacterized protein LOC114402743 isoform X1 [Glycine soja]|KHN42332.1 hypothetical protein glysoja_020044 [Glycine soja]
Glyma.08G189200.Wm82.a4.v1	235.07	107.4	1.1351	7.6423e-05	Up	yes	Seed linoleate 9S-lipoxygenase-2 isoform C [Glycine soja]
Glyma.20G220800.Wm82.a4.v1	1619.16	534.68	1.5974	8.0316e-05	Up	yes	germin-like protein precursor [Glycine max]|XP_028221082.1 germin-like protein subfamily 1 member 7 [Glycine soja]|ACG69487.1 germin-like protein 11 [Glycine max]|KRG92598.1 hypothetical protein GLYMA_20G220800 [Glycine max]|RZB45206.1 Germin-like protein subfamily 1 member 7 [Glycine soja]
Glyma.05G057450.Wm82.a4.v1	83.86	25.49	1.7291	8.2963e-05	Up	yes	pEARLI1-like lipid transfer protein 2 [Glycine soja]
Glyma.12G178000.Wm82.a4.v1	102.1	20.44	2.3284	8.5646e-05	Up	yes	xyloglucan endotransglucosylase/hydrolase protein 31 [Glycine max]|XP_028193432.1 xyloglucan endotransglucosylase/hydrolase protein 31-like [Glycine soja]|KRH26525.1 hypothetical protein GLYMA_12G178000 [Glycine max]|RZB76395.1 putative xyloglucan endotransglucosylase/hydrolase protein 32 [Glycine soja]
Glyma.14G133100.Wm82.a4.v1	129.48	41.78	1.6425	9.5223e-05	Up	yes	unknown [Glycine max]
Glyma.04G208450.Wm82.a4.v1	102.14	37.13	1.4689	0.00010984	Up	yes	beta-galactosidase 6-like [Glycine soja]
Glyma.02G016500.Wm82.a4.v1	46.26	9.36	2.3087	0.00011598	Up	yes	pectinesterase [Glycine max]|XP_028193181.1 pectinesterase-like [Glycine soja]|KRH69274.1 hypothetical protein GLYMA_02G016500 [Glycine max]|RZC22963.1 putative pectinesterase/pectinesterase inhibitor 40 [Glycine soja]
Glyma.18G301100.Wm82.a4.v1	190.98	34.06	2.4956	0.00013804	Up	yes	sugar efflux transporter SWEET45 [Glycine max]|XP_028213592.1 bidirectional sugar transporter N3-like [Glycine soja]|ACU24541.1 unknown [Glycine max]|KHN03191.1 Bidirectional sugar transporter N3 [Glycine soja]|KRH01827.1 hypothetical protein GLYMA_18G301100 [Glycine max]|RZB54366.1 Bidirectional sugar transporter N3 [Glycine soja]
Glyma.11G137500.Wm82.a4.v1	37.98	10.84	1.8197	0.00014552	Up	yes	laccase-2 [Glycine max]|XP_028188614.1 laccase-2-like isoform X1 [Glycine soja]|KHN21934.1 Laccase-2 [Glycine soja]|KRH29765.1 hypothetical protein GLYMA_11G137500 [Glycine max]|RZB79826.1 Laccase-2 [Glycine soja]
Glyma.17G034700.Wm82.a4.v1	239.91	74.57	1.6787	0.00014487	Up	yes	ABC transporter G family member 41-like isoform X1 [Glycine soja]|KHN03283.1 Pleiotropic drug resistance protein 3 [Glycine soja]
Glyma.11G162500.Wm82.a4.v1	23.53	2.59	3.2443	0.00015138	Up	yes	uncharacterized protein LOC114375518 [Glycine soja]|RZB80730.1 hypothetical protein D0Y65_030442 [Glycine soja]
Glyma.10G092600.Wm82.a4.v1	28.32	2.98	3.2302	0.00016374	Up	yes	cytochrome P450 93A3-like [Glycine soja]|RZB86441.1 Cytochrome P450 93A2 [Glycine soja]
Glyma.08G006267.Wm82.a4.v1	50.06	8.74	2.5011	0.00017239	Up	yes	Glutamyl-tRNA(Gln) amidotransferase subunit A, partial [Glycine soja]
Glyma.08G076000.Wm82.a4.v1	364.21	128.89	1.5034	0.00019143	Up	yes	vacuolar iron transporter homolog 4 [Glycine max]|XP_028246911.1 vacuolar iron transporter homolog 4-like [Glycine soja]|KRH42212.1 hypothetical protein GLYMA_08G076000 [Glycine max]|RZB95756.1 Vacuolar iron transporter-like 4 [Glycine soja]
Glyma.08G021700.Wm82.a4.v1	388.65	133.46	1.5469	0.00019964	Up	yes	High mobility group B protein 13 isoform B [Glycine soja]
Glyma.09G269200.Wm82.a4.v1	23.84	4.27	2.5066	0.00021706	Up	yes	methylsterol monooxygenase 1-1-like [Glycine soja]|KRH40602.1 hypothetical protein GLYMA_09G269200 [Glycine max]|RZB94085.1 Methylsterol monooxygenase 1-1 [Glycine soja]
Glyma.10G286800.Wm82.a4.v1	179.72	82.97	1.1059	0.00023423	Up	yes	GEM-like protein 4 [Glycine max]|XP_028185127.1 GEM-like protein 4 [Glycine soja]|KHN37359.1 GEM-like protein 4 [Glycine soja]|KRH36151.1 hypothetical protein GLYMA_10G286800 [Glycine max]|RZB89620.1 GEM-like protein 4 [Glycine soja]
Glyma.14G189500.Wm82.a4.v1	44.26	10.21	2.1309	0.0002527	Up	yes	heavy metal-associated isoprenylated plant protein 9-like isoform X1 [Glycine soja]|RZC26210.1 Heavy metal-associated isoprenylated plant protein 9 isoform A [Glycine soja]
Glyma.11G164700.Wm82.a4.v1	159.75	35.79	2.1632	0.00030335	Up	yes	cinnamoyl-CoA reductase 1 isoform X2 [Glycine max]|KRH30170.1 hypothetical protein GLYMA_11G164700 [Glycine max]
Glyma.15G223300.Wm82.a4.v1	27.17	4.86	2.5366	0.00030232	Up	yes	hypothetical protein glysoja_023728 [Glycine soja]
Glyma.05G063200.Wm82.a4.v1	167.79	71.62	1.227	0.00032806	Up	yes	zinc finger protein 7 [Glycine max]|XP_028231813.1 zinc finger protein 7-like [Glycine soja]|KRH57480.1 hypothetical protein GLYMA_05G063200 [Glycine max]
Glyma.20G087900.Wm82.a4.v1	40.5	9.58	2.1003	0.00032715	Up	yes	DNA repair protein RAD5B isoform X2 [Glycine max]|KRG90383.1 hypothetical protein GLYMA_20G087900 [Glycine max]
Glyma.03G211900.Wm82.a4.v1	81.13	26.86	1.6128	0.00033586	Up	yes	Wee1-like protein kinase isoform B [Glycine soja]
Glyma.10G185700.Wm82.a4.v1	522.44	233.43	1.1639	0.00036752	Up	yes	uncharacterized protein LOC100801290 [Glycine max]|XP_028182466.1 protein SIEVE ELEMENT OCCLUSION B-like [Glycine soja]|ADN32792.1 sieve element occlusion by forisomes 4 [Glycine max]|KHN01072.1 hypothetical protein glysoja_000740 [Glycine soja]|KRH34468.1 hypothetical protein GLYMA_10G185700 [Glycine max]|RZB87948.1 Protein SIEVE ELEMENT OCCLUSION B [Glycine soja]
Glyma.05G246500.Wm82.a4.v1	1125.44	437.65	1.3641	0.00040591	Up	yes	Phosphoethanolamine N-methyltransferase isoform C [Glycine soja]
Glyma.17G111300.Wm82.a4.v1	44.66	14	1.6981	0.00040456	Up	yes	uncharacterized protein LOC100782723 [Glycine max]|KRH03655.1 hypothetical protein GLYMA_17G111300 [Glycine max]
Glyma.12G191000.Wm82.a4.v1	155.58	59.21	1.4026	0.0004341	Up	yes	kinesin-like protein KIN-12E [Glycine max]|KRH26741.1 hypothetical protein GLYMA_12G191000 [Glycine max]
Glyma.20G006200.Wm82.a4.v1	79.71	35.9	1.1518	0.00047547	Up	yes	uncharacterized protein LOC100797641 [Glycine max]|KRG89173.1 hypothetical protein GLYMA_20G006200 [Glycine max]
Glyma.15G112300.Wm82.a4.v1	444.18	164.57	1.4361	0.00049899	Up	yes	Pyrophosphate--fructose 6-phosphate 1-phosphotransferase subunit beta isoform B [Glycine soja]
Glyma.17G238200.Wm82.a4.v1	368.52	130.71	1.4956	0.00050723	Up	yes	probable isoaspartyl peptidase/L-asparaginase 2 [Glycine max]|XP_028211495.1 probable isoaspartyl peptidase/L-asparaginase 2 [Glycine soja]|KRH05624.1 hypothetical protein GLYMA_17G238200 [Glycine max]|RZB58389.1 putative isoaspartyl peptidase/L-asparaginase 2 [Glycine soja]
Glyma.19G156400.Wm82.a4.v1	49.32	18.97	1.3804	0.00052469	Up	yes	Arm repeat protein interacting with ABF2 [Glycine soja]
Glyma.03G081200.Wm82.a4.v1	49.41	20.61	1.2605	0.00052904	Up	yes	type IV inositol polyphosphate 5-phosphatase 9-like isoform X1 [Glycine soja]|RZC19687.1 Type IV inositol polyphosphate 5-phosphatase 9 [Glycine soja]
Glyma.17G104000.Wm82.a4.v1	139.88	60.16	1.2267	0.00055236	Up	yes	hypothetical protein GLYMA_17G104000 [Glycine max]
Glyma.10G214600.Wm82.a4.v1	135.98	64.8	1.0576	0.00056796	Up	yes	hypothetical protein glysoja_000485 [Glycine soja]
Glyma.13G122100.Wm82.a4.v1	76.64	32.27	1.2543	0.00058747	Up	yes	CDT1-like protein b isoform C [Glycine soja]
Glyma.18G071900.Wm82.a4.v1	70.21	28.91	1.291	0.00060751	Up	yes	putative amino acid permease 7 isoform C [Glycine soja]|RZB51045.1 putative amino acid permease 7 isoform D [Glycine soja]
Glyma.09G200800.Wm82.a4.v1	83.91	33.07	1.3482	0.00064074	Up	yes	kinesin-like protein KIN-14R [Glycine max]|KRH39483.1 hypothetical protein GLYMA_09G200800 [Glycine max]
Glyma.05G020600.Wm82.a4.v1	246.97	96.99	1.3536	0.0006473	Up	yes	replication protein A 70 kDa DNA-binding subunit B [Glycine max]|XP_028231300.1 replication protein A 70 kDa DNA-binding subunit B-like [Glycine soja]|KHN48745.1 Replication protein A 70 kDa DNA-binding subunit [Glycine soja]|KRH56806.1 hypothetical protein GLYMA_05G020600 [Glycine max]|KRH56807.1 hypothetical protein GLYMA_05G020600 [Glycine max]|KRH56808.1 hypothetical protein GLYMA_05G020600 […
Glyma.09G136400.Wm82.a4.v1	72.62	25.8	1.5095	0.00065777	Up	yes	kinesin-like protein KIN-10C isoform X1 [Glycine soja]|KHN41469.1 Kinesin-like protein KIF22 [Glycine soja]|RZB91938.1 Kinesin-like protein KIN-10C isoform A [Glycine soja]
Glyma.14G045400.Wm82.a4.v1	71.85	33.23	1.113	0.00066482	Up	yes	uncharacterized protein LOC102659505 [Glycine max]|KRH14737.1 hypothetical protein GLYMA_14G045400 [Glycine max]
Glyma.13G133200.Wm82.a4.v1	117.2	43.65	1.4373	0.00069423	Up	yes	kinesin-like protein KIN-5B [Glycine max]|KRH19743.1 hypothetical protein GLYMA_13G133200 [Glycine max]
Glyma.10G122300.Wm82.a4.v1	33.87	7.97	2.0992	0.00072718	Up	yes	beta-expansin precursor [Glycine max]|KRH33423.1 hypothetical protein GLYMA_10G122300 [Glycine max]
Glyma.08G208500.Wm82.a4.v1	16.38	1.74	3.2515	0.00073816	Up	yes	probable 2-oxoglutarate-dependent dioxygenase AOP1 [Glycine max]|XP_028247334.1 probable 2-oxoglutarate-dependent dioxygenase AOP1 [Glycine soja]|KHN47794.1 Gibberellin 20 oxidase 2 [Glycine soja]|KRH44399.1 hypothetical protein GLYMA_08G208500 [Glycine max]|RZB97984.1 putative 2-oxoglutarate-dependent dioxygenase AOP1 [Glycine soja]
Glyma.15G135200.Wm82.a4.v1	31.16	10.06	1.6364	0.00075464	Up	yes	Ent-kaurenoic acid oxidase 2 [Glycine soja]
Glyma.07G001300.Wm82.a4.v1	632.15	272.41	1.2171	0.000772	Up	yes	Beta-amyrin synthase [Glycine soja]|RZC00615.1 U-box domain-containing protein 35 isoform B [Glycine soja]
Glyma.13G259200.Wm82.a4.v1	140.7	68.17	1.0453	0.00078961	Up	yes	interactor of constitutive active ROPs 4 [Glycine max]|XP_003543152.1 interactor of constitutive active ROPs 4 [Glycine max]|XP_006594682.1 interactor of constitutive active ROPs 4 [Glycine max]|XP_006594683.1 interactor of constitutive active ROPs 4 [Glycine max]|XP_006594684.1 interactor of constitutive active ROPs 4 [Glycine max]|XP_006594685.1 interactor of constitutive active ROPs 4 [Glycine…
Glyma.18G082000.Wm82.a4.v1	85.02	34.84	1.2972	0.00080934	Up	yes	kinesin-like protein KIN-12F [Glycine max]|KRG98582.1 hypothetical protein GLYMA_18G082000 [Glycine max]
Glyma.18G258000.Wm82.a4.v1	865.1	321.35	1.4308	0.00084055	Up	yes	malonyl-CoA:anthocyanidin 5-O-glucoside-6&apos;&apos;-O-malonyltransferase [Glycine max]|KRH01153.1 hypothetical protein GLYMA_18G258000 [Glycine max]
Glyma.10G019900.Wm82.a4.v1	72.92	15.16	2.2918	0.00084921	Up	yes	Glutathione S-transferase F13 isoform B [Glycine soja]
Glyma.20G114200.Wm82.a4.v1	49.49	19.72	1.3129	0.00086325	Up	yes	cytochrome P450 CYP73A100 [Glycine max]|KRG90791.1 hypothetical protein GLYMA_20G114200 [Glycine max]
Glyma.15G251300.Wm82.a4.v1	2227.7	83.25	4.7428	0.00088933	Up	yes	nicotianamine synthase [Glycine max]|XP_028203321.1 nicotianamine synthase-like [Glycine soja]|KHN27775.1 Nicotianamine synthase [Glycine soja]|KRH13614.1 hypothetical protein GLYMA_15G251300 [Glycine max]|RZB66176.1 Nicotianamine synthase [Glycine soja]
Glyma.06G183600.Wm82.a4.v1	42.34	16.92	1.3268	0.00090028	Up	yes	putative RING-H2 finger protein ATL61 [Glycine max]|XP_028236520.1 putative RING-H2 finger protein ATL61 [Glycine soja]|KRH54416.1 hypothetical protein GLYMA_06G183600 [Glycine max]|RZC08164.1 RING-H2 finger protein ATL47 [Glycine soja]
Glyma.13G327000.Wm82.a4.v1	118.89	45.73	1.3903	0.00092789	Up	yes	hypothetical protein GLYMA_13G327000 [Glycine max]|RZB84031.1 hypothetical protein D0Y65_032463 [Glycine soja]
Glyma.18G168900.Wm82.a4.v1	68.45	18.18	1.8991	0.0009389	Up	yes	Sulfate transporter 2.1 [Glycine soja]
Glyma.06G033100.Wm82.a4.v1	84.58	33.28	1.3508	0.00094567	Up	yes	eukaryotic translation initiation factor 5B [Glycine max]|KRH51869.1 hypothetical protein GLYMA_06G033100 [Glycine max]
Glyma.06G143400.Wm82.a4.v1	91.03	40.64	1.1701	0.00099926	Up	yes	mini-chromosome maintenance complex-binding protein [Glycine max]|XP_028236302.1 mini-chromosome maintenance complex-binding protein-like [Glycine soja]|KHN25813.1 Mini-chromosome maintenance complex-binding protein [Glycine soja]|KRH53735.1 hypothetical protein GLYMA_06G143400 [Glycine max]|RZC07489.1 Mini-chromosome maintenance complex-binding protein isoform A [Glycine soja]
Glyma.20G230400.Wm82.a4.v1	36.82	10.04	1.8987	0.0010097	Up	yes	meiotically up-regulated gene 184 protein [Glycine max]|XP_006606498.1 meiotically up-regulated gene 184 protein [Glycine max]|XP_014627761.1 meiotically up-regulated gene 184 protein [Glycine max]|KRG92797.1 hypothetical protein GLYMA_20G230400 [Glycine max]|KRG92798.1 hypothetical protein GLYMA_20G230400 [Glycine max]
Glyma.10G152300.Wm82.a4.v1	166.36	70.64	1.2428	0.001026	Up	yes	formin-like protein 11 isoform X1 [Glycine max]|XP_025979900.1 formin-like protein 11 isoform X1 [Glycine max]|KRH33895.1 hypothetical protein GLYMA_10G152300 [Glycine max]
Glyma.12G176100.Wm82.a4.v1	108.18	36.95	1.5313	0.0010704	Up	yes	hypothetical protein D0Y65_034720 [Glycine soja]
Glyma.14G016800.Wm82.a4.v1	141.7	55.88	1.3524	0.0010615	Up	yes	hypothetical protein GLYMA_14G016800 [Glycine max]
Glyma.14G020732.Wm82.a4.v1	23.3	2.47	3.2534	0.0010747	Up	yes	Adenylyltransferase and sulfurtransferase MOCS3, partial [Glycine soja]
Glyma.15G133900.Wm82.a4.v1	36.6	8.19	2.1762	0.0010871	Up	yes	berberine bridge enzyme-like 8 [Glycine max]|XP_028201500.1 berberine bridge enzyme-like 8 [Glycine soja]|KHN14297.1 Reticuline oxidase-like protein [Glycine soja]|KRH11841.1 hypothetical protein GLYMA_15G133900 [Glycine max]|RZB64444.1 Berberine bridge enzyme-like 8 [Glycine soja]
Glyma.02G135700.Wm82.a4.v1	139.55	61.36	1.1891	0.0011348	Up	yes	LOW QUALITY PROTEIN: kinesin-like protein KIN-12D [Glycine max]
Glyma.09G068700.Wm82.a4.v1	95.38	35.5	1.4354	0.0011394	Up	yes	hypothetical protein GLYMA_09G068700 [Glycine max]
Glyma.07G259400.Wm82.a4.v1	70.86	28.25	1.3366	0.001164	Up	yes	abnormal spindle-like microcephaly-associated protein homolog isoform X1 [Glycine max]|XP_028241841.1 abnormal spindle-like microcephaly-associated protein homolog isoform X1 [Glycine soja]|KRH51066.1 hypothetical protein GLYMA_07G259400 [Glycine max]|RZC04701.1 Abnormal spindle-like microcephaly-associated protein-like [Glycine soja]
Glyma.04G227500.Wm82.a4.v1	34.16	7.74	2.1772	0.0011779	Up	yes	uncharacterized protein LOC100799371 [Glycine max]|XP_028229867.1 uncharacterized protein LOC114410221 [Glycine soja]|KRH64286.1 hypothetical protein GLYMA_04G227500 [Glycine max]|RZC17877.1 hypothetical protein D0Y65_010541 [Glycine soja]
Glyma.12G055900.Wm82.a4.v1	64.16	27.7	1.2009	0.0012523	Up	yes	uncharacterized protein LOC114380264 isoform X1 [Glycine soja]|RZB74453.1 hypothetical protein D0Y65_033464 [Glycine soja]
Glyma.05G155500.Wm82.a4.v1	145.95	67.12	1.1164	0.0012755	Up	yes	probable polyamine transporter At3g13620 [Glycine max]|XP_028232817.1 probable polyamine transporter At3g13620 [Glycine soja]|KRH58913.1 hypothetical protein GLYMA_05G155500 [Glycine max]|RZC12627.1 putative polyamine transporter [Glycine soja]
Glyma.13G259500.Wm82.a4.v1	15.44	1.49	3.4365	0.0013029	Up	yes	gibberellin 2-beta-dioxygenase 1 [Glycine max]|XP_028187811.1 gibberellin 2-beta-dioxygenase 1-like [Glycine soja]|KHN47476.1 Gibberellin 2-beta-dioxygenase 1 [Glycine soja]|KRH21800.1 hypothetical protein GLYMA_13G259500 [Glycine max]|RZB82915.1 Gibberellin 2-beta-dioxygenase 1 [Glycine soja]
Glyma.01G007800.Wm82.a4.v1	198.01	87.41	1.1857	0.0013108	Up	yes	DNA (cytosine-5)-methyltransferase CMT3 [Glycine max]|XP_028226699.1 DNA (cytosine-5)-methyltransferase CMT3-like [Glycine soja]|KRH74253.1 hypothetical protein GLYMA_01G007800 [Glycine max]|RZC27855.1 DNA (cytosine-5)-methyltransferase CMT3 [Glycine soja]
Glyma.18G066900.Wm82.a4.v1	24.49	5.64	2.137	0.001367	Up	yes	ribonuclease H, partial [Trifolium pratense]
Glyma.05G129700.Wm82.a4.v1	157.74	71.09	1.1572	0.0014266	Up	yes	DNA replication licensing factor MCM3 homolog 2 [Glycine max]|KRH58461.1 hypothetical protein GLYMA_05G129700 [Glycine max]
Glyma.01G157600.Wm82.a4.v1	60.92	28.64	1.0884	0.0014601	Up	yes	Ty3/gypsy retrotransposon protein [Trifolium pratense]
Glyma.14G086300.Wm82.a4.v1	1123.64	140.05	3.0054	0.0014457	Up	yes	L-asparaginase [Glycine max]|XP_028200486.1 probable isoaspartyl peptidase/L-asparaginase 2 [Glycine soja]|KRH15413.1 hypothetical protein GLYMA_14G086300 [Glycine max]|KRH15414.1 hypothetical protein GLYMA_14G086300 [Glycine max]|RZB68135.1 putative isoaspartyl peptidase/L-asparaginase 2 [Glycine soja]
Glyma.02G283700.Wm82.a4.v1	51.54	21.35	1.2905	0.0014993	Up	yes	protein JASON isoform X2 [Glycine max]
Glyma.09G122600.Wm82.a4.v1	745.18	247.11	1.5918	0.0015062	Up	yes	Metal tolerance protein 10 isoform B [Glycine soja]
Glyma.12G014600.Wm82.a4.v1	41.34	15.17	1.4462	0.0015079	Up	yes	origin of replication complex subunit 3 [Glycine soja]|XP_028192997.1 origin of replication complex subunit 3 [Glycine soja]|RZB73744.1 Origin of replication complex subunit 3 [Glycine soja]
Glyma.15G276000.Wm82.a4.v1	425.97	175.12	1.2859	0.0014999	Up	yes	DNA topoisomerase 2 [Glycine max]|KRH13973.1 hypothetical protein GLYMA_15G276000 [Glycine max]
Glyma.05G057400.Wm82.a4.v1	3612.57	1619.19	1.1583	0.0015365	Up	yes	pEARLI1-like lipid transfer protein 1 [Glycine soja]
Glyma.08G075900.Wm82.a4.v1	138.8	35.8	1.9643	0.0015429	Up	yes	vacuolar iron transporter-like protein [Glycine max]|KRH42211.1 hypothetical protein GLYMA_08G075900 [Glycine max]
Glyma.09G007900.Wm82.a4.v1	470.53	201.4	1.227	0.0015566	Up	yes	pyrophosphate--fructose 6-phosphate 1-phosphotransferase subunit beta isoform X1 [Glycine max]|XP_028181715.1 pyrophosphate--fructose 6-phosphate 1-phosphotransferase subunit beta isoform X1 [Glycine soja]
Glyma.14G142700.Wm82.a4.v1	13.58	0.96	3.7461	0.0015638	Up	yes	uncharacterized protein LOC102662552 [Glycine max]|XP_028198465.1 uncharacterized protein LOC114383072 [Glycine soja]|KRH16243.1 hypothetical protein GLYMA_14G142700 [Glycine max]|RZB68874.1 hypothetical protein D0Y65_038588 [Glycine soja]
Glyma.06G313500.Wm82.a4.v1	85.71	35.55	1.2648	0.0016367	Up	yes	Retrovirus-related Pol polyprotein from transposon TNT 1-94 [Apostasia shenzhenica]
Glyma.07G078200.Wm82.a4.v1	37.43	14.11	1.4245	0.0016753	Up	yes	uncharacterized protein LOC100798922 [Glycine max]|XP_006583349.1 uncharacterized protein LOC100798922 [Glycine max]|KRH48253.1 hypothetical protein GLYMA_07G078200 [Glycine max]|KRH48254.1 hypothetical protein GLYMA_07G078200 [Glycine max]
Glyma.10G260900.Wm82.a4.v1	60.15	24.12	1.334	0.0017558	Up	yes	alpha-L-fucosidase 2 [Glycine max]|XP_028185136.1 alpha-L-fucosidase 2-like [Glycine soja]|KHN06776.1 Alpha-L-fucosidase 2 [Glycine soja]|KRH35721.1 hypothetical protein GLYMA_10G260900 [Glycine max]|RZB89193.1 Alpha-L-fucosidase 2 [Glycine soja]
Glyma.12G113400.Wm82.a4.v1	158.2	76.63	1.0525	0.0018186	Up	yes	mannan endo-1,4-beta-mannosidase 2-like [Glycine soja]|RZB75372.1 Mannan endo-1,4-beta-mannosidase 2 [Glycine soja]
Glyma.09G005600.Wm82.a4.v1	105.38	47.32	1.1636	0.0018752	Up	yes	Aspartic proteinase A1 isoform C [Glycine soja]
Glyma.13G214400.Wm82.a4.v1	159.31	64.37	1.3155	0.0019558	Up	yes	serine/threonine-protein kinase RUNKEL [Glycine max]|XP_028191401.1 serine/threonine-protein kinase RUNKEL-like [Glycine soja]|KRH21008.1 hypothetical protein GLYMA_13G214400 [Glycine max]|RZB82163.1 Serine/threonine-protein kinase RUNKEL isoform A [Glycine soja]|RZB82164.1 Serine/threonine-protein kinase RUNKEL isoform B [Glycine soja]
Glyma.17G078700.Wm82.a4.v1	124.94	50.57	1.3098	0.0019804	Up	yes	replication protein A 70 kDa DNA-binding subunit B [Glycine max]|XP_028209526.1 replication protein A 70 kDa DNA-binding subunit B-like [Glycine soja]|KHN18358.1 Replication protein A 70 kDa DNA-binding subunit [Glycine soja]|KRH03136.1 hypothetical protein GLYMA_17G078700 [Glycine max]|RZB55810.1 Replication protein A 70 kDa DNA-binding subunit B [Glycine soja]
Glyma.01G193500.Wm82.a4.v1	64.38	28.1	1.2097	0.0020603	Up	yes	uncharacterized protein LOC100808524 [Glycine max]|KRH77119.1 hypothetical protein GLYMA_01G193500 [Glycine max]
Glyma.10G058800.Wm82.a4.v1	47.28	20.87	1.1739	0.0020992	Up	yes	protein NUCLEAR FUSION DEFECTIVE 4 [Glycine max]|KRH32552.1 hypothetical protein GLYMA_10G058800 [Glycine max]
Glyma.08G333800.Wm82.a4.v1	40.38	13.67	1.5476	0.0021223	Up	yes	cell division control protein 6 homolog B [Glycine max]
Glyma.06G182700.Wm82.a4.v1	14.12	1.24	3.4065	0.0022418	Up	yes	unknown [Glycine max]
Glyma.13G342000.Wm82.a4.v1	235.91	103.11	1.1994	0.0022493	Up	yes	Histone superfamily protein [Theobroma cacao]
Glyma.08G006333.Wm82.a4.v1	59.46	17.47	1.7739	0.0022845	Up	yes	LOW QUALITY PROTEIN: uncharacterized protein LOC100794700 [Glycine max]
Glyma.06G173300.Wm82.a4.v1	54.14	17.61	1.6341	0.0023222	Up	yes	adenine/guanine permease AZG2 [Glycine max]|KRH54241.1 hypothetical protein GLYMA_06G173300 [Glycine max]
Glyma.15G034300.Wm82.a4.v1	95.99	37.43	1.3683	0.0023276	Up	yes	origin of replication complex subunit 1A [Glycine max]|XP_028203479.1 origin of replication complex subunit 1A-like [Glycine soja]|KHN33347.1 Origin recognition complex subunit 1 [Glycine soja]|KRH10202.1 hypothetical protein GLYMA_15G034300 [Glycine max]|RZB62866.1 Origin of replication complex subunit 1A [Glycine soja]
Glyma.15G113200.Wm82.a4.v1	114.96	44.54	1.3779	0.0023985	Up	yes	hypothetical protein DVH24_011772 [Malus domestica]
Glyma.04G028600.Wm82.a4.v1	192.36	76.84	1.3304	0.0024433	Up	yes	Beta-galactosidase 3 isoform C [Glycine soja]
Glyma.11G067500.Wm82.a4.v1	129.9	61.36	1.0901	0.0024267	Up	yes	ATP-dependent DNA helicase DDM1-like isoform X2 [Glycine soja]|RZB78689.1 ATP-dependent DNA helicase DDM1 isoform C [Glycine soja]
Glyma.12G136400.Wm82.a4.v1	36.41	10.26	1.7914	0.0024623	Up	yes	hypothetical protein GLYMA_12G136500 [Glycine max]
Glyma.13G351600.Wm82.a4.v1	18.16	4.57	2.0111	0.002473	Up	yes	inorganic pyrophosphatase 2-like [Glycine max]|XP_028188137.1 inorganic pyrophosphatase 2-like [Glycine soja]|KRH23336.1 hypothetical protein GLYMA_13G351600 [Glycine max]|RZB84516.1 Inorganic pyrophosphatase 2 [Glycine soja]
Glyma.17G093600.Wm82.a4.v1	96.54	42.76	1.1858	0.0024795	Up	yes	hypothetical protein GLYMA_17G093600 [Glycine max]|RZB56055.1 E2F transcription factor-like E2FE isoform B [Glycine soja]
Glyma.14G045000.Wm82.a4.v1	19.24	2.95	2.7575	0.0025064	Up	yes	uncharacterized protein LOC100815268 [Glycine max]|KRH14733.1 hypothetical protein GLYMA_14G045000 [Glycine max]
Glyma.06G074400.Wm82.a4.v1	97.25	45.96	1.0819	0.0025349	Up	yes	uncharacterized protein LOC100812576 [Glycine max]|XP_014631702.1 uncharacterized protein LOC100812576 [Glycine max]|XP_014631703.1 uncharacterized protein LOC100812576 [Glycine max]|XP_028235344.1 FCS-Like Zinc finger 10 [Glycine soja]|XP_028235345.1 FCS-Like Zinc finger 10 [Glycine soja]|XP_028235346.1 FCS-Like Zinc finger 10 [Glycine soja]|KHN16478.1 hypothetical protein glysoja_036580 [Glycin…
Glyma.20G201400.Wm82.a4.v1	88.42	36.3	1.2932	0.0025814	Up	yes	Cyclopropane-fatty-acyl-phospholipid synthase [Cajanus cajan]
Glyma.06G240400.Wm82.a4.v1	96.17	31.47	1.6276	0.0026674	Up	yes	Dynamin-related protein 5A isoform B [Glycine soja]
Glyma.10G090000.Wm82.a4.v1	393.29	166.48	1.2442	0.0027554	Up	yes	DNA topoisomerase 2-like isoform X1 [Glycine soja]
Glyma.05G230200.Wm82.a4.v1	14.16	0.37	5.2526	0.0027752	Up	yes	hypothetical protein GLYMA_05G230200 [Glycine max]
Glyma.10G177300.Wm82.a4.v1	82.45	37.95	1.1309	0.0027959	Up	yes	probably inactive leucine-rich repeat receptor-like protein kinase IMK2 [Glycine max]|XP_028183162.1 probably inactive leucine-rich repeat receptor-like protein kinase IMK2 [Glycine soja]|KHN30538.1 Protein NSP-INTERACTING KINASE 2 [Glycine soja]|KRH34337.1 hypothetical protein GLYMA_10G177300 [Glycine max]|RZB87800.1 Protein NSP-INTERACTING KINASE 2 [Glycine soja]
Glyma.07G137100.Wm82.a4.v1	309.08	124.7	1.3136	0.0028486	Up	yes	uncharacterized protein At2g39795, mitochondrial [Glycine max]|XP_028240336.1 uncharacterized protein At2g39795, mitochondrial-like [Glycine soja]|KHN40265.1 Hypothetical protein glysoja_000763 [Glycine soja]|KRH49169.1 hypothetical protein GLYMA_07G137100 [Glycine max]
Glyma.06G096600.Wm82.a4.v1	75.57	33.56	1.1828	0.0030204	Up	yes	kinesin-like protein KIN-4C [Glycine max]|KRH52950.1 hypothetical protein GLYMA_06G096600 [Glycine max]
Glyma.09G038500.Wm82.a4.v1	92.7	41.97	1.142	0.0029873	Up	yes	chitinase-like protein 2 [Glycine max]|XP_028181097.1 chitinase-like protein 2 [Glycine soja]|KHN12899.1 Chitinase-like protein 2 [Glycine soja]|KRH37012.1 hypothetical protein GLYMA_09G038500 [Glycine max]|RZB90501.1 Chitinase-like protein 2 [Glycine soja]
Glyma.17G140100.Wm82.a4.v1	16.16	2.86	2.5266	0.0030159	Up	yes	36.4 kDa proline-rich protein [Glycine max]|XP_028209976.1 36.4 kDa proline-rich protein-like [Glycine soja]|KHN09803.1 36.4 kDa proline-rich protein [Glycine soja]|KRH04104.1 hypothetical protein GLYMA_17G140100 [Glycine max]|RZB56820.1 36.4 kDa proline-rich protein [Glycine soja]
Glyma.07G209300.Wm82.a4.v1	78.32	38.46	1.0338	0.003053	Up	yes	kinesin-like protein KIN-12D isoform X2 [Glycine soja]
Glyma.10G231900.Wm82.a4.v1	117.58	54.95	1.1058	0.0030927	Up	yes	uncharacterized protein LOC100780230 [Glycine max]|XP_028185142.1 uncharacterized protein LOC114371982 [Glycine soja]|KHN21776.1 hypothetical protein glysoja_027660 [Glycine soja]|KRH35250.1 hypothetical protein GLYMA_10G231900 [Glycine max]|RZB88700.1 hypothetical protein D0Y65_027897 [Glycine soja]
Glyma.11G121700.Wm82.a4.v1	61.79	29.73	1.0552	0.0030943	Up	yes	non-symbiotic hemoglobin 1-like [Glycine max]|XP_028188815.1 non-symbiotic hemoglobin 1-like [Glycine soja]|KHN06153.1 Non-symbiotic hemoglobin 1 [Glycine soja]|KRH29528.1 hypothetical protein GLYMA_11G121700 [Glycine max]|RZB79588.1 Non-symbiotic hemoglobin 1 [Glycine soja]
Glyma.20G197700.Wm82.a4.v1	22.08	6.76	1.7281	0.0031712	Up	yes	uncharacterized protein LOC100806834 isoform X1 [Glycine max]
Glyma.15G005000.Wm82.a4.v1	37.81	13.72	1.4905	0.0032143	Up	yes	hypothetical protein GLYMA_15G005000 [Glycine max]
Glyma.02G261800.Wm82.a4.v1	55.58	25.79	1.1102	0.0032365	Up	yes	SNF2 domain-containing protein CLASSY 2 [Glycine max]|XP_028217564.1 SNF2 domain-containing protein CLASSY 2-like [Glycine soja]|XP_028217570.1 SNF2 domain-containing protein CLASSY 2-like [Glycine soja]|KHN38546.1 Helicase ARIP4 [Glycine soja]|KRH73246.1 hypothetical protein GLYMA_02G261800 [Glycine max]|KRH73247.1 hypothetical protein GLYMA_02G261800 [Glycine max]|KRH73248.1 hypothetical protei…
Glyma.10G035700.Wm82.a4.v1	108.57	43.19	1.3375	0.0032932	Up	yes	CDT1-like protein a, chloroplastic [Glycine max]|KRH32170.1 hypothetical protein GLYMA_10G035700 [Glycine max]
Glyma.12G152100.Wm82.a4.v1	77.42	29.18	1.4241	0.0032936	Up	yes	Dynamin-related protein 5A isoform D [Glycine soja]
Glyma.11G057200.Wm82.a4.v1	7.44	0	5.2834	0.0035362	Up	yes	hypothetical protein glysoja_003809 [Glycine soja]|RZB78519.1 hypothetical protein D0Y65_029085 [Glycine soja]
Glyma.06G185300.Wm82.a4.v1	99.71	29.38	1.7753	0.0035654	Up	yes	uncharacterized protein LOC100305516 precursor [Glycine max]|ACU13226.1 unknown [Glycine max]|KRH63474.1 hypothetical protein GLYMA_04G179500 [Glycine max]
Glyma.08G238100.Wm82.a4.v1	1300	581.93	1.1608	0.0035783	Up	yes	cytochrome P450 monooxygenase CYP72A67, partial [Glycine max]
Glyma.10G139800.Wm82.a4.v1	40.28	16.8	1.2544	0.0036235	Up	yes	germin-like protein 17 precursor [Glycine max]|ACG69493.1 germin-like protein 17 [Glycine max]|KRH33688.1 hypothetical protein GLYMA_10G139800 [Glycine max]
Glyma.02G286600.Wm82.a4.v1	81.41	31.65	1.3744	0.0036519	Up	yes	DNA primase small subunit isoform B [Glycine soja]
Glyma.07G155200.Wm82.a4.v1	96.4	38.15	1.348	0.0036552	Up	yes	Ferritin, chloroplastic isoform B [Glycine soja]
Glyma.10G118100.Wm82.a4.v1	138.79	67.66	1.045	0.0036618	Up	yes	serine/threonine-protein kinase TIO isoform X2 [Glycine max]|KRH33355.1 hypothetical protein GLYMA_10G118100 [Glycine max]
Glyma.15G265500.Wm82.a4.v1	59.06	20.47	1.5481	0.0036922	Up	yes	aspartic proteinase NANA, chloroplast [Glycine max]|XP_028202597.1 aspartic proteinase NANA, chloroplast-like [Glycine soja]|KRH13812.1 hypothetical protein GLYMA_15G265500 [Glycine max]|RZB66381.1 Aspartic proteinase NANA, chloroplast [Glycine soja]
Glyma.11G042900.Wm82.a4.v1	41.77	15.6	1.4388	0.0037032	Up	yes	hypothetical protein GLYMA_11G042900 [Glycine max]
Glyma.01G045900.Wm82.a4.v1	11.31	0.75	3.9917	0.00377	Up	yes	probable membrane-associated kinase regulator 6 [Glycine max]|XP_028230702.1 probable membrane-associated kinase regulator 6 [Glycine soja]|KRH74840.1 hypothetical protein GLYMA_01G045900 [Glycine max]|RZC28483.1 hypothetical protein D0Y65_000453 [Glycine soja]
Glyma.20G102100.Wm82.a4.v1	72.27	33.75	1.0833	0.0037686	Up	yes	GEM-like protein 4 [Glycine max]|KRG90604.1 hypothetical protein GLYMA_20G102100 [Glycine max]
Glyma.15G036400.Wm82.a4.v1	13.96	2.78	2.3297	0.0038144	Up	yes	uncharacterized protein LOC112999564 [Glycine max]|XP_028201589.1 uncharacterized protein LOC114385737 [Glycine soja]|KHN33368.1 hypothetical protein glysoja_005410 [Glycine soja]|KRH10233.1 hypothetical protein GLYMA_15G036400 [Glycine max]|RZB62905.1 hypothetical protein D0Y65_039874 [Glycine soja]
Glyma.15G098800.Wm82.a4.v1	92.85	44.52	1.0681	0.0038245	Up	yes	serine/threonine-protein kinase RUNKEL [Glycine max]|XP_028204607.1 serine/threonine-protein kinase RUNKEL-like [Glycine soja]|XP_028204608.1 serine/threonine-protein kinase RUNKEL-like [Glycine soja]|KRH11280.1 hypothetical protein GLYMA_15G098800 [Glycine max]|KRH11281.1 hypothetical protein GLYMA_15G098800 [Glycine max]|RZB63888.1 Serine/threonine-protein kinase RUNKEL isoform A [Glycine soja]…
Glyma.19G212600.Wm82.a4.v1	28.91	7.84	1.9061	0.0039898	Up	yes	pectinesterase [Glycine max]|KRG96466.1 hypothetical protein GLYMA_19G212600 [Glycine max]
Glyma.01G193100.Wm82.a4.v1	24.64	6.23	2.0218	0.004062	Up	yes	Glucan endo-1,3-beta-glucosidase 13 [Glycine soja]
Glyma.08G250000.Wm82.a4.v1	31.19	10.75	1.5256	0.0041614	Up	yes	cytochrome P450 85A [Glycine max]|KRH45089.1 hypothetical protein GLYMA_08G250000 [Glycine max]
Glyma.02G067600.Wm82.a4.v1	17.7	3.54	2.3504	0.0041739	Up	yes	ethylene-responsive transcription factor LEP-like [Glycine max]|KRH70088.1 hypothetical protein GLYMA_02G067600 [Glycine max]
Glyma.08G159900.Wm82.a4.v1	273.69	102.48	1.4229	0.0043451	Up	yes	hypothetical protein TanjilG_15952 [Lupinus angustifolius]
Glyma.08G234900.Wm82.a4.v1	73.36	34.02	1.1174	0.0043328	Up	yes	Putative cyclin-B3-1 [Glycine soja]
Glyma.08G329600.Wm82.a4.v1	161.41	62.38	1.3802	0.0043414	Up	yes	classical arabinogalactan protein 4 [Glycine max]|KRH46373.1 hypothetical protein GLYMA_08G329600 [Glycine max]
Glyma.20G212800.Wm82.a4.v1	71.88	30.21	1.2662	0.0044346	Up	yes	probable leucine-rich repeat receptor-like protein kinase At5g63930 [Glycine max]|XP_028219688.1 probable leucine-rich repeat receptor-like protein kinase At5g63930 [Glycine soja]|KHN05033.1 Protein NSP-INTERACTING KINASE 2 [Glycine soja]|KRG92461.1 hypothetical protein GLYMA_20G212800 [Glycine max]|RZB45082.1 Protein NSP-INTERACTING KINASE 2 [Glycine soja]
Glyma.04G077000.Wm82.a4.v1	22.16	7.26	1.608	0.0044828	Up	yes	pollen receptor-like kinase 5 [Glycine max]|XP_028228150.1 pollen receptor-like kinase 5 [Glycine soja]|KHN10258.1 Putative LRR receptor-like serine/threonine-protein kinase [Glycine soja]
Glyma.13G104300.Wm82.a4.v1	146.83	67.25	1.1291	0.0045346	Up	yes	Receptor-like serine/threonine-protein kinase ALE2 isoform K [Glycine soja]
Glyma.01G081300.Wm82.a4.v1	784.7	360.04	1.1254	0.0046021	Up	yes	alpha-xylosidase 1 [Glycine max]|XP_028223075.1 alpha-xylosidase 1-like [Glycine soja]|KHN24274.1 Alpha-xylosidase [Glycine soja]|KRH75375.1 hypothetical protein GLYMA_01G081300 [Glycine max]|RZB41487.1 Alpha-xylosidase 1 [Glycine soja]
Glyma.18G182800.Wm82.a4.v1	15.22	3.64	2.1083	0.0046225	Up	yes	uncharacterized protein LOC100777400 [Glycine max]|KRG99979.1 hypothetical protein GLYMA_18G182800 [Glycine max]
Glyma.03G205000.Wm82.a4.v1	166.65	82.42	1.0199	0.0046508	Up	yes	uncharacterized protein LOC100816076 isoform X1 [Glycine max]|KRH68051.1 hypothetical protein GLYMA_03G205000 [Glycine max]
Glyma.14G101800.Wm82.a4.v1	46.72	15.8	1.5883	0.0046506	Up	yes	hypothetical protein GLYMA_14G101800 [Glycine max]
Glyma.17G229000.Wm82.a4.v1	41.33	16.89	1.3053	0.0046518	Up	yes	Protein CHUP1, chloroplastic isoform B [Glycine soja]
Glyma.17G140400.Wm82.a4.v1	2805.53	1020.29	1.4598	0.0046694	Up	yes	alpha-amylase inhibitor/lipid transfer/seed storage family protein precursor [Glycine max]|XP_028208962.1 14 kDa proline-rich protein DC2.15-like [Glycine soja]|ACU15619.1 unknown [Glycine max]|KHN09806.1 14 kDa proline-rich protein DC2.15 [Glycine soja]|KRH04107.1 hypothetical protein GLYMA_17G140400 [Glycine max]|RZB56823.1 pEARLI1-like lipid transfer protein 2 [Glycine soja]
Glyma.03G237600.Wm82.a4.v1	77.49	36.01	1.1166	0.0046845	Up	yes	mitogen-activated protein kinase kinase kinase NPK1 [Glycine max]|XP_028226581.1 mitogen-activated protein kinase kinase kinase NPK1-like [Glycine soja]|KHN03992.1 Mitogen-activated protein kinase kinase kinase ANP1 [Glycine soja]|KRH68552.1 hypothetical protein GLYMA_03G237600 [Glycine max]|RZC22211.1 Mitogen-activated protein kinase kinase kinase ANP1 [Glycine soja]
Glyma.06G166900.Wm82.a4.v1	234.34	88.8	1.4057	0.004868	Up	yes	bidirectional sugar transporter SWEET14-like isoform X2 [Glycine soja]
Glyma.20G236100.Wm82.a4.v1	34.99	11.71	1.6082	0.0049093	Up	yes	formin-like protein 11 [Glycine max]|KRG92894.1 hypothetical protein GLYMA_20G236100 [Glycine max]
Glyma.02G116200.Wm82.a4.v1	15.06	3.83	1.9899	0.0049839	Up	yes	2-hydroxy-6-oxononadienedioate/2-hydroxy-6-oxononatrienedioate hydrolase isoform B [Glycine soja]
Glyma.13G171450.Wm82.a4.v1	147.09	68.93	1.0852	0.0050318	Up	yes	hypothetical protein PHAVU_003G057900g [Phaseolus vulgaris]|ESW25699.1 hypothetical protein PHAVU_003G057900g [Phaseolus vulgaris]
Glyma.08G107400.Wm82.a4.v1	65.93	31.9	1.055	0.0051066	Up	yes	uncharacterized protein LOC100775370 isoform X3 [Glycine max]
Glyma.08G262800.Wm82.a4.v1	253.9	120.12	1.0849	0.0051877	Up	yes	Alpha-xylosidase [Glycine soja]
Glyma.08G367000.Wm82.a4.v1	119.45	47.69	1.3349	0.0052634	Up	yes	hydroquinone glucosyltransferase [Glycine max]|KRH46945.1 hypothetical protein GLYMA_08G367000 [Glycine max]
Glyma.16G156500.Wm82.a4.v1	41.55	15.48	1.445	0.0053333	Up	yes	hypothetical protein GLYMA_16G156500 [Glycine max]
Glyma.20G090500.Wm82.a4.v1	40.58	13.31	1.6269	0.0053818	Up	yes	Pectin acetylesterase 10 [Mucuna pruriens]
Glyma.02G074500.Wm82.a4.v1	47.75	21.06	1.1942	0.0054156	Up	yes	FHA domain-containing protein PS1 [Glycine max]|KRH70198.1 hypothetical protein GLYMA_02G074500 [Glycine max]
Glyma.01G041200.Wm82.a4.v1	28.08	8.15	1.7833	0.005507	Up	yes	TRX domain-containing protein [Glycine max]|XP_028230458.1 thioredoxin H2-like [Glycine soja]|ACU16835.1 unknown [Glycine max]|KHN01161.1 Thioredoxin H2 [Glycine soja]|KRH74754.1 hypothetical protein GLYMA_01G041200 [Glycine max]|RZC28401.1 Thioredoxin H2 [Glycine soja]
Glyma.04G017800.Wm82.a4.v1	77.59	34.15	1.1973	0.0057931	Up	yes	uncharacterized protein LOC100306057 [Glycine max]|XP_028227389.1 uncharacterized protein LOC114408513 [Glycine soja]|KHN33803.1 hypothetical protein glysoja_013809 [Glycine soja]|KRH60939.1 hypothetical protein GLYMA_04G017800 [Glycine max]|RZC14570.1 hypothetical protein D0Y65_008496 [Glycine soja]
Glyma.17G013400.Wm82.a4.v1	126.44	56.33	1.175	0.0057974	Up	yes	uncharacterized protein LOC100811239 [Glycine max]|KRH02068.1 hypothetical protein GLYMA_17G013400 [Glycine max]
Glyma.13G308800.Wm82.a4.v1	33.07	11.96	1.4971	0.005825	Up	yes	uncharacterized protein LOC102662688 [Glycine max]|XP_028188940.1 uncharacterized protein LOC114375364 [Glycine soja]|KRH22569.1 hypothetical protein GLYMA_13G308800 [Glycine max]|RZB83679.1 hypothetical protein D0Y65_032283 [Glycine soja]
Glyma.07G014500.Wm82.a4.v1	24.86	5.61	2.1905	0.0058516	Up	yes	RecName: Full=Stem 31 kDa glycoprotein; AltName: Full=Vegetative storage protein VSP25; Flags: Precursor|AAA34020.1 vegetative storage protein, partial [Glycine max]
Glyma.11G068700.Wm82.a4.v1	38.37	13.73	1.4964	0.0059555	Up	yes	GATA transcription factor 18 [Glycine soja]
Glyma.09G153900.Wm82.a4.v1	94.02	39.45	1.2639	0.0060429	Up	yes	Enolase isoform C [Glycine soja]
Glyma.15G222200.Wm82.a4.v1	327.91	161.47	1.0257	0.0060438	Up	yes	uncharacterized protein LOC110629262 [Manihot esculenta]
Glyma.10G100800.Wm82.a4.v1	41.43	19.09	1.1306	0.0061633	Up	yes	Guanylate kinase 2 [Glycine soja]
Glyma.12G174700.Wm82.a4.v1	41.3	17.76	1.2276	0.0061691	Up	yes	hypothetical protein LR48_Vigan05g178100 [Vigna angularis]
Glyma.18G048400.Wm82.a4.v1	117.79	53.86	1.1379	0.0062385	Up	yes	deoxyuridine 5&apos;-triphosphate nucleotidohydrolase [Glycine max]|XP_028214650.1 deoxyuridine 5&apos;-triphosphate nucleotidohydrolase [Glycine soja]|KRG98062.1 hypothetical protein GLYMA_18G048400 [Glycine max]|RZB50703.1 Deoxyuridine 5&apos;-triphosphate nucleotidohydrolase [Glycine soja]
Glyma.14G011500.Wm82.a4.v1	71.61	30.82	1.2264	0.0062536	Up	yes	LRR receptor-like serine/threonine-protein kinase [Glycine soja]|RZB66890.1 LRR receptor-like serine/threonine-protein kinase [Glycine soja]
Glyma.11G092600.Wm82.a4.v1	436.8	162.44	1.4304	0.0063	Up	yes	hypothetical protein D0Y65_029430 [Glycine soja]
Glyma.03G239000.Wm82.a4.v1	120.18	45.47	1.4129	0.0063141	Up	yes	Mevalonate kinase isoform B [Glycine soja]
Glyma.06G308100.Wm82.a4.v1	69.33	33.6	1.061	0.0063988	Up	yes	Condensin complex subunit 2 [Glycine soja]
Glyma.04G181500.Wm82.a4.v1	58.82	26.02	1.1909	0.006442	Up	yes	hypothetical protein GLYMA_04G181500 [Glycine max]
Glyma.11G057300.Wm82.a4.v1	10.25	0.66	3.9132	0.0064428	Up	yes	hypothetical protein GLYMA_11G057300 [Glycine max]
Glyma.17G177300.Wm82.a4.v1	14.51	1.44	3.372	0.0067306	Up	yes	uncharacterized protein LOC100306697 precursor [Glycine max]|XP_028211759.1 precursor of CEP9-like [Glycine soja]|KHN28809.1 hypothetical protein glysoja_042167 [Glycine soja]|KRH04657.1 hypothetical protein GLYMA_17G177300 [Glycine max]|RZB57375.1 Precursor of CEP6 [Glycine soja]
Glyma.18G062000.Wm82.a4.v1	33.43	8.98	1.9281	0.0067378	Up	yes	hypothetical protein GLYMA_18G062000 [Glycine max]|RZB50921.1 Omega-3 fatty acid desaturase, endoplasmic reticulum isoform B [Glycine soja]
Glyma.07G067700.Wm82.a4.v1	369.81	20.91	4.1476	0.0067913	Up	yes	ferric reduction oxidase 2 [Glycine max]|KRH48086.1 hypothetical protein GLYMA_07G067700 [Glycine max]
Glyma.13G078500.Wm82.a4.v1	58.16	24.75	1.2466	0.0069073	Up	yes	filament-like plant protein isoform X1 [Glycine soja]|XP_028197869.1 filament-like plant protein isoform X1 [Glycine soja]|XP_028197870.1 filament-like plant protein isoform X1 [Glycine soja]|RZB71377.1 Filament-like plant protein isoform A [Glycine soja]|RZB71378.1 Filament-like plant protein isoform B [Glycine soja]
Glyma.02G157700.Wm82.a4.v1	116.01	51.87	1.171	0.0069383	Up	yes	condensin complex subunit 1 [Glycine soja]|RZC25186.1 Condensin complex subunit 1 [Glycine soja]
Glyma.15G032300.Wm82.a4.v1	378.47	178.8	1.0852	0.0070138	Up	yes	histone H3-like centromeric protein CSE4 [Glycine max]|XP_028230884.1 histone H3-like centromeric protein CSE4 [Glycine soja]
Glyma.19G088300.Wm82.a4.v1	31.9	12.65	1.3264	0.0070131	Up	yes	protein LYK2 [Glycine max]|XP_028217669.1 protein LYK2-like [Glycine soja]|KHN24899.1 Receptor-like serine/threonine-protein kinase NCRK [Glycine soja]|KRG94485.1 hypothetical protein GLYMA_19G088300 [Glycine max]|RZB47074.1 Protein LYK2 [Glycine soja]
Glyma.07G250400.Wm82.a4.v1	73.78	32.37	1.1949	0.0072367	Up	yes	acyl-CoA-binding domain-containing protein 6 isoform X1 [Glycine max]|KRH50909.1 hypothetical protein GLYMA_07G250400 [Glycine max]
Glyma.12G200400.Wm82.a4.v1	18.29	4.11	2.1552	0.0073805	Up	yes	uncharacterized protein LOC100527311 [Glycine max]|XP_028193770.1 uncharacterized protein LOC114379327 [Glycine soja]|KHN04289.1 hypothetical protein glysoja_037969 [Glycine soja]|KRH26890.1 hypothetical protein GLYMA_12G200400 [Glycine max]
Glyma.13G046800.Wm82.a4.v1	68.65	32.87	1.0762	0.0073791	Up	yes	Retrovirus-related Pol polyprotein from transposon TNT 1-94 [Glycine soja]
Glyma.01G164500.Wm82.a4.v1	56.26	26.8	1.087	0.0076072	Up	yes	nitrate regulatory gene2 protein isoform X1 [Glycine max]|KRH76635.1 hypothetical protein GLYMA_01G164500 [Glycine max]
Glyma.04G206100.Wm82.a4.v1	50.81	25.44	1.01	0.0075379	Up	yes	Phosphatidylinositol-4-phosphate 5-kinase 2 [Cajanus cajan]
Glyma.07G241600.Wm82.a4.v1	206.07	99.04	1.0632	0.0076079	Up	yes	hypothetical protein GLYMA_07G241600 [Glycine max]|RZC04429.1 Dihydrolipoyl dehydrogenase 1, chloroplastic [Glycine soja]
Glyma.13G226900.Wm82.a4.v1	10.41	1.61	2.6343	0.0075833	Up	yes	hypothetical protein D0Y65_031499 [Glycine soja]
Glyma.15G248900.Wm82.a4.v1	178.58	88.88	1.0107	0.0076171	Up	yes	interactor of constitutive active ROPs 4 [Glycine max]|XP_003546767.1 interactor of constitutive active ROPs 4 [Glycine max]|XP_006598164.1 interactor of constitutive active ROPs 4 [Glycine max]|XP_006598165.1 interactor of constitutive active ROPs 4 [Glycine max]|XP_006598166.1 interactor of constitutive active ROPs 4 [Glycine max]|XP_025981680.1 interactor of constitutive active ROPs 4 [Glycine…
Glyma.18G234000.Wm82.a4.v1	37.57	16.51	1.2007	0.0075605	Up	yes	Origin of replication complex subunit 5 isoform B [Glycine soja]|RZB53475.1 Origin of replication complex subunit 5 isoform C [Glycine soja]
Glyma.20G102300.Wm82.a4.v1	51.94	21.79	1.2538	0.0076113	Up	yes	GEM-like protein 4 [Glycine soja]|KHN23114.1 GEM-like protein 4 [Glycine soja]|RZB43229.1 GEM-like protein 4 [Glycine soja]
Glyma.08G027000.Wm82.a4.v1	31.24	13.77	1.1802	0.0077956	Up	yes	Lupeol synthase isoform D [Glycine soja]
Glyma.06G174800.Wm82.a4.v1	307.49	127.89	1.2698	0.0078384	Up	yes	cysteine proteinase precursor [Glycine max]|XP_028237000.1 vignain [Glycine soja]|KRH54277.1 hypothetical protein GLYMA_06G174800 [Glycine max]|RZC08038.1 Vignain [Glycine soja]
Glyma.11G216000.Wm82.a4.v1	151.52	73.57	1.0501	0.0079289	Up	yes	glucan endo-1,3-beta-glucosidase 2-like [Glycine soja]|KHN17951.1 Glucan endo-1,3-beta-glucosidase 2 [Glycine soja]|RZB72779.1 Glucan endo-1,3-beta-glucosidase 2 [Glycine soja]
Glyma.14G045300.Wm82.a4.v1	29.53	11.12	1.4367	0.0080157	Up	yes	inactive protein RESTRICTED TEV MOVEMENT 2 [Glycine max]|KRH14736.1 hypothetical protein GLYMA_14G045300 [Glycine max]
Glyma.01G239400.Wm82.a4.v1	12.55	2.78	2.1788	0.0081806	Up	yes	2-hydroxyisoflavanone dehydratase [Glycine soja]
Glyma.18G055800.Wm82.a4.v1	37.62	11.79	1.7022	0.008202	Up	yes	uncharacterized protein LOC114395807 isoform X1 [Glycine soja]
Glyma.20G102000.Wm82.a4.v1	78.1	38.5	1.0072	0.0083107	Up	yes	GEM-like protein 4 isoform B [Glycine soja]
Glyma.10G227900.Wm82.a4.v1	44.97	22.36	1.0166	0.0083774	Up	yes	uncharacterized protein LOC100785399 [Glycine max]|XP_028184397.1 uncharacterized protein LOC114371160 isoform X1 [Glycine soja]|KRH35202.1 hypothetical protein GLYMA_10G227900 [Glycine max]|RZB88642.1 Protein timeless-like [Glycine soja]
Glyma.08G325200.Wm82.a4.v1	112.62	47.5	1.2566	0.0084767	Up	yes	Kinesin-like protein KIF15 [Glycine soja]
Glyma.17G072200.Wm82.a4.v1	28.67	11.19	1.358	0.0086317	Up	yes	Cellulose synthase A catalytic subunit 7 [UDP-forming] [Glycine soja]
Glyma.03G104700.Wm82.a4.v1	49.37	12.16	2.0449	0.0086738	Up	yes	hydroquinone glucosyltransferase [Glycine max]|XP_028224964.1 hydroquinone glucosyltransferase-like [Glycine soja]|KHN47575.1 Hydroquinone glucosyltransferase [Glycine soja]|KRH66404.1 hypothetical protein GLYMA_03G104700 [Glycine max]|RZC20033.1 Hydroquinone glucosyltransferase [Glycine soja]
Glyma.06G206800.Wm82.a4.v1	103.41	39.1	1.4114	0.0086742	Up	yes	WD repeat and HMG-box DNA-binding protein 1 [Glycine soja]
Glyma.10G004200.Wm82.a4.v1	16.85	4.08	2.092	0.0087456	Up	yes	putative protein phosphatase 2C-like protein 44 isoform B [Glycine soja]
Glyma.07G005000.Wm82.a4.v1	17.94	5.74	1.6761	0.0089021	Up	yes	ATP-dependent DNA helicase DDX11 isoform X1 [Glycine max]|KRH47033.1 hypothetical protein GLYMA_07G005000 [Glycine max]
Glyma.04G246600.Wm82.a4.v1	80.76	35.7	1.1934	0.0089536	Up	yes	mitotic cyclin a2-type [Glycine max]|XP_028230128.1 cyclin-A1-1-like [Glycine soja]|BAA09466.1 mitotic cyclin a2-type [Glycine max]|KRH64625.1 hypothetical protein GLYMA_04G246600 [Glycine max]|RZC18210.1 Cyclin-A1-1 [Glycine soja]
Glyma.15G134400.Wm82.a4.v1	246.51	117.23	1.0762	0.0089676	Up	yes	patellin-4-like [Glycine soja]|KHN14294.1 Patellin-4 [Glycine soja]|KRH11846.1 hypothetical protein GLYMA_15G134400 [Glycine max]|RZB64448.1 Patellin-4 isoform A [Glycine soja]|RZB64449.1 Patellin-4 isoform B [Glycine soja]
Glyma.11G244900.Wm82.a4.v1	77.84	25.57	1.6037	0.0090495	Up	yes	putative pectate lyase 5 isoform B [Glycine soja]
Glyma.20G142900.Wm82.a4.v1	38.09	16	1.2563	0.0090986	Up	yes	mitogen-activated protein kinase kinase kinase NPK1 [Glycine max]|KRG91247.1 hypothetical protein GLYMA_20G142900 [Glycine max]
Glyma.04G179500.Wm82.a4.v1	31.25	7.52	2.0722	0.0092052	Up	yes	snakin-2 [Glycine max]|KRH54442.1 hypothetical protein GLYMA_06G185300 [Glycine max]
Glyma.05G164000.Wm82.a4.v1	11.51	2.39	2.2688	0.0093109	Up	yes	hypothetical protein VIGAN_01106500, partial [Vigna angularis var. angularis]
Glyma.03G109300.Wm82.a4.v1	58.1	26.57	1.1422	0.0094559	Up	yes	Putative serine/threonine-protein kinase cdc7, partial [Glycine soja]
Glyma.17G176400.Wm82.a4.v1	32.63	13.89	1.2399	0.0094643	Up	yes	hypothetical protein D0Y65_046153 [Glycine soja]
Glyma.18G106300.Wm82.a4.v1	176.13	59.4	1.5759	0.0094541	Up	yes	hypothetical protein GLYMA_18G106300 [Glycine max]|KRG98910.1 hypothetical protein GLYMA_18G106300 [Glycine max]
Glyma.19G133600.Wm82.a4.v1	10.03	0.66	3.8827	0.0096464	Up	yes	gibberellin-regulated protein 13 [Glycine max]|XP_028217054.1 gibberellin-regulated protein 13 [Glycine soja]|KRG95149.1 hypothetical protein GLYMA_19G133600 [Glycine max]|RZB47773.1 Protein GAST1 [Glycine soja]
Glyma.10G292200.Wm82.a4.v1	210.46	104.64	1.0142	0.0097461	Up	yes	chalcone isomerase, partial [Glycine max]|AIE16777.1 chalcone isomerase, partial [Glycine max]|AIE16778.1 chalcone isomerase, partial [Glycine max]|AIE16779.1 chalcone isomerase, partial [Glycine max]|AIE16780.1 chalcone isomerase, partial [Glycine max]|AIE16781.1 chalcone isomerase, partial [Glycine soja]|AIE16782.1 chalcone isomerase, partial [Glycine soja]|AIE16783.1 chalcone isomerase, partia…
Glyma.03G161200.Wm82.a4.v1	9.9	1.44	2.8104	0.0098275	Up	yes	Poly [ADP-ribose] polymerase 1 [Glycine soja]
Glyma.06G057000.Wm82.a4.v1	25.42	8.73	1.5733	0.009945	Up	yes	guanine nucleotide-binding protein alpha-1 subunit isoform X4 [Populus trichocarpa]
Glyma.14G181800.Wm82.a4.v1	167.83	78.6	1.1017	0.0098287	Up	yes	kinesin-like protein KIN-4C [Glycine max]|XP_006596373.1 kinesin-like protein KIN-4C [Glycine max]|XP_006596374.1 kinesin-like protein KIN-4C [Glycine max]|KHN39956.1 Chromosome-associated kinesin KIF4 [Glycine soja]|KRH16847.1 hypothetical protein GLYMA_14G181800 [Glycine max]|KRH16848.1 hypothetical protein GLYMA_14G181800 [Glycine max]|KRH16849.1 hypothetical protein GLYMA_14G181800 [Glycine m…
Glyma.15G011700.Wm82.a4.v1	104.43	51.6	1.0266	0.0098491	Up	yes	trichohyalin [Glycine max]|KRH09793.1 hypothetical protein GLYMA_15G011700 [Glycine max]
Glyma.19G030500.Wm82.a4.v1	55.71	22.99	1.2951	0.0098718	Up	yes	malonyl-CoA:isoflavone 7-O-glucoside-6&apos;&apos;-O-malonyltransferase [Glycine max]|XP_028215970.1 phenolic glucoside malonyltransferase 1-like [Glycine soja]|BAF73621.1 malonyl-CoA:isoflavone 7-O-glucoside-6&apos;&apos;-O-malonyltransferase [Glycine max]|KRG93650.1 hypothetical protein GLYMA_19G030500 [Glycine max]|RZB46235.1 Phenolic glucoside malonyltransferase 2 [Glycine soja]
Glyma.03G132900.Wm82.a4.v1	446.19	203.9	1.1263	0.010031	Up	yes	glucan endo-1,3-beta-glucosidase [Glycine max]|XP_028225247.1 glucan endo-1,3-beta-glucosidase-like [Glycine soja]|KRH66848.1 hypothetical protein GLYMA_03G132900 [Glycine max]|RZC20469.1 Glucan endo-1,3-beta-glucosidase [Glycine soja]
Glyma.13G362100.Wm82.a4.v1	79.21	37.9	1.078	0.010099	Up	yes	golgin subfamily A member 6-like protein 22 isoform X1 [Glycine max]
Glyma.12G080100.Wm82.a4.v1	739.42	330.28	1.1629	0.010187	Up	yes	xyloglucan endotransglucosylase/hydrolase protein 31-like [Glycine soja]|KHN21066.1 Putative xyloglucan endotransglucosylase/hydrolase protein 32 [Glycine soja]|RZB74879.1 putative xyloglucan endotransglucosylase/hydrolase protein 32 [Glycine soja]
Glyma.04G160100.Wm82.a4.v1	178.3	70.59	1.3425	0.01032	Up	yes	Protein COBRA [Glycine soja]|KRH63181.1 hypothetical protein GLYMA_04G160100 [Glycine max]|RZC16773.1 Protein COBRA [Glycine soja]
Glyma.19G030800.Wm82.a4.v1	13.07	2.98	2.1975	0.010369	Up	yes	phenolic glucoside malonyltransferase 1 [Glycine max]|XP_028216962.1 phenolic glucoside malonyltransferase 1-like [Glycine soja]|RZB46238.1 Phenolic glucoside malonyltransferase 1 [Glycine soja]
Glyma.08G105400.Wm82.a4.v1	73.12	34.44	1.0828	0.010563	Up	yes	LINE-1 retrotransposable element ORF2 protein [Glycine soja]
Glyma.14G177200.Wm82.a4.v1	41.04	18.76	1.1482	0.010703	Up	yes	unknown [Glycine max]
Glyma.01G190000.Wm82.a4.v1	169.45	78.52	1.1175	0.010755	Up	yes	microtubule-associated protein RP/EB family member 1C isoform X1 [Glycine max]|XP_028244035.1 microtubule-associated protein RP/EB family member 1C-like isoform X1 [Glycine soja]
Glyma.12G018900.Wm82.a4.v1	315.27	124.13	1.3487	0.011067	Up	yes	dentin sialophosphoprotein isoform X1 [Glycine max]|XP_028192375.1 dentin sialophosphoprotein [Glycine soja]
Glyma.02G215000.Wm82.a4.v1	30.63	11.99	1.3696	0.011198	Up	yes	Protein VERNALIZATION INSENSITIVE 3 [Glycine soja]
Glyma.06G047400.Wm82.a4.v1	13.07	2.93	2.1994	0.011182	Up	yes	Serine carboxypeptidase-like 19 isoform F [Glycine soja]
Glyma.07G229000.Wm82.a4.v1	419.12	192.65	1.1237	0.011228	Up	yes	Expansin-A1 [Glycine soja]
Glyma.08G086200.Wm82.a4.v1	54.01	17.04	1.6818	0.01124	Up	yes	hypothetical protein glysoja_025744 [Glycine soja]|KRH42377.1 hypothetical protein GLYMA_08G086200 [Glycine max]|RZB95926.1 hypothetical protein D0Y65_019988 [Glycine soja]
Glyma.14G013800.Wm82.a4.v1	15.57	3.93	2.0162	0.011187	Up	yes	uncharacterized protein LOC100820589 [Glycine max]|XP_028199871.1 uncharacterized protein LOC114384397 [Glycine soja]|RZB66922.1 hypothetical protein D0Y65_037369 [Glycine soja]
Glyma.13G113700.Wm82.a4.v1	5.09	0	4.731	0.011288	Up	yes	putative pectinesterase 63 isoform C [Glycine soja]
Glyma.17G195900.Wm82.a4.v1	29.79	9.19	1.6996	0.011327	Up	yes	hypothetical protein KK1_046373 [Cajanus cajan]
Glyma.15G141600.Wm82.a4.v1	4.73	0	4.6139	0.011534	Up	yes	uncharacterized protein LOC100305676 [Glycine max]|XP_028202792.1 uncharacterized protein LOC114386922 [Glycine soja]|ACU13485.1 unknown [Glycine max]|KHN14680.1 hypothetical protein glysoja_024775 [Glycine soja]|KRH11958.1 hypothetical protein GLYMA_15G141600 [Glycine max]|RZB64579.1 hypothetical protein D0Y65_040887 [Glycine soja]
Glyma.01G046300.Wm82.a4.v1	13.27	1.91	2.8676	0.011559	Up	yes	soyasapogenol B glucuronide galactosyltransferase-like [Glycine max]|KRH74847.1 hypothetical protein GLYMA_01G046300 [Glycine max]
Glyma.10G192600.Wm82.a4.v1	30.41	11.12	1.4707	0.011569	Up	yes	uncharacterized protein LOC102659661 isoform X1 [Glycine max]|XP_028183947.1 uncharacterized protein LOC114370749 isoform X1 [Glycine soja]|KRH34580.1 hypothetical protein GLYMA_10G192600 [Glycine max]
Glyma.05G121300.Wm82.a4.v1	74.92	22.41	1.7505	0.011669	Up	yes	vacuolar iron transporter homolog 4 [Glycine max]|XP_028232353.1 vacuolar iron transporter homolog 4-like [Glycine soja]|KHM99124.1 Vacuolar iron transporter like 4 [Glycine soja]|KRH58337.1 hypothetical protein GLYMA_05G121300 [Glycine max]|RZC12122.1 Vacuolar iron transporter-like 4 [Glycine soja]
Glyma.11G168800.Wm82.a4.v1	17.56	5.23	1.7637	0.011669	Up	yes	probable N-acetyltransferase HLS1-like [Glycine max]|XP_028188123.1 probable N-acetyltransferase HLS1-like [Glycine soja]|KRH30226.1 hypothetical protein GLYMA_11G168800 [Glycine max]|RZB80820.1 putative N-acetyltransferase HLS1-like [Glycine soja]
Glyma.13G256600.Wm82.a4.v1	39.19	16.26	1.2905	0.011707	Up	yes	uncharacterized protein At4g38062 [Glycine max]|XP_006594667.1 uncharacterized protein At4g38062 [Glycine max]|KRH21748.1 hypothetical protein GLYMA_13G256600 [Glycine max]|KRH21749.1 hypothetical protein GLYMA_13G256600 [Glycine max]
Glyma.08G256900.Wm82.a4.v1	30.18	10.52	1.5457	0.011802	Up	yes	uncharacterized protein LOC100804073 isoform X2 [Glycine max]|XP_028245144.1 uncharacterized protein LOC114422808 isoform X2 [Glycine soja]
Glyma.10G247300.Wm82.a4.v1	21.56	7.52	1.5386	0.01185	Up	yes	uncharacterized protein LOC102667768 [Glycine max]|XP_028183976.1 uncharacterized protein LOC114370785 [Glycine soja]|KRH35511.1 hypothetical protein GLYMA_10G247300 [Glycine max]|RZB88979.1 hypothetical protein D0Y65_028041 [Glycine soja]
Glyma.11G225700.Wm82.a4.v1	26.51	10.83	1.2789	0.011877	Up	yes	uncharacterized protein LOC100783667 [Glycine max]|XP_028196437.1 uncharacterized protein LOC114381394 [Glycine soja]|KHN17865.1 hypothetical protein glysoja_017916 [Glycine soja]|KRH31070.1 hypothetical protein GLYMA_11G225700 [Glycine max]|RZB72933.1 hypothetical protein D0Y65_036930 [Glycine soja]
Glyma.03G231400.Wm82.a4.v1	31.97	14.4	1.1595	0.011933	Up	yes	AT-hook motif nuclear-localized protein 17 [Glycine max]|KRH68441.1 hypothetical protein GLYMA_03G231400 [Glycine max]
Glyma.13G251100.Wm82.a4.v1	224.6	110.31	1.0305	0.011944	Up	yes	kinesin-like protein KIN-14C [Glycine max]|XP_028186863.1 kinesin-like protein KIN-14C [Glycine soja]|KHN19063.1 Kinesin-1 [Glycine soja]|KRH21648.1 hypothetical protein GLYMA_13G251100 [Glycine max]|RZB82775.1 Kinesin-like protein KIN-14C isoform A [Glycine soja]
Glyma.04G090100.Wm82.a4.v1	16.97	4.42	1.9891	0.012206	Up	yes	Transcription factor bHLH93 [Glycine soja]
Glyma.07G255300.Wm82.a4.v1	17.2	5.72	1.577	0.01218	Up	yes	uncharacterized protein LOC100780321 [Glycine max]|XP_028241780.1 uncharacterized protein LOC114420118 [Glycine soja]|KRH50989.1 hypothetical protein GLYMA_07G255300 [Glycine max]|RZC04641.1 hypothetical protein D0Y65_018980 [Glycine soja]
Glyma.09G190200.Wm82.a4.v1	21.78	5.5	2.0127	0.012123	Up	yes	uncharacterized protein LOC100819927 [Glycine max]|KRH39277.1 hypothetical protein GLYMA_09G190200 [Glycine max]|KRH39278.1 hypothetical protein GLYMA_09G190200 [Glycine max]
Glyma.13G368700.Wm82.a4.v1	62.86	23.43	1.4385	0.012138	Up	yes	Copia protein [Cajanus cajan]
Glyma.16G220700.Wm82.a4.v1	107.5	50.32	1.0915	0.012099	Up	yes	acid phosphatase 1 [Glycine max]|XP_014624016.1 acid phosphatase 1 [Glycine max]|XP_014624017.1 acid phosphatase 1 [Glycine max]|KRH09559.1 hypothetical protein GLYMA_16G220700 [Glycine max]
Glyma.08G311500.Wm82.a4.v1	38.38	15.26	1.3561	0.012299	Up	yes	spermidine hydroxycinnamoyl transferase [Glycine max]|KRH46094.1 hypothetical protein GLYMA_08G311500 [Glycine max]
Glyma.12G157500.Wm82.a4.v1	31.16	13.98	1.1674	0.012513	Up	yes	peptide-N4-(N-acetyl-beta-glucosaminyl)asparagine amidase A [Glycine max]|XP_028192682.1 peptide-N4-(N-acetyl-beta-glucosaminyl)asparagine amidase A-like [Glycine soja]|KHN35888.1 Peptide-N4-(N-acetyl-beta-glucosaminyl)asparagine amidase A [Glycine soja]|KRH26183.1 hypothetical protein GLYMA_12G157500 [Glycine max]|RZB76043.1 Peptide-N4-(N-acetyl-beta-glucosaminyl)asparagine amidase A [Glycine so…
Glyma.06G325533.Wm82.a4.v1	6.05	0.39	4.0319	0.01258	Up	yes	Lysine-specific demethylase JMJ25 [Glycine soja]
Glyma.11G175537.Wm82.a4.v1	61.04	25.33	1.289	0.012581	Up	yes	uncharacterized protein LOC100814491 [Glycine max]|XP_028188218.1 uncharacterized protein LOC114374751 [Glycine soja]|KHN30243.1 hypothetical protein glysoja_045628 [Glycine soja]|KRG88881.1 hypothetical protein GLYMA_U010700 [Glycine max]|RZB80166.1 hypothetical protein D0Y65_030071 [Glycine soja]
Glyma.18G214800.Wm82.a4.v1	18.01	4.42	2.0622	0.012652	Up	yes	protein DETOXIFICATION 53 [Glycine max]
Glyma.01G053100.Wm82.a4.v1	58.92	29.31	1.0016	0.012732	Up	yes	Protein argonaute 7 isoform B [Glycine soja]
Glyma.19G214700.Wm82.a4.v1	5.61	0.39	3.9158	0.012762	Up	yes	uncharacterized protein LOC100807345 [Glycine max]|XP_028217625.1 uncharacterized protein LOC114399621 [Glycine soja]|KRG96500.1 hypothetical protein GLYMA_19G214700 [Glycine max]|RZB49074.1 hypothetical protein D0Y65_052181 [Glycine soja]
Glyma.13G220400.Wm82.a4.v1	47.96	19.95	1.279	0.012891	Up	yes	protein BREAST CANCER SUSCEPTIBILITY 1 homolog isoform X1 [Glycine max]|KRH21103.1 hypothetical protein GLYMA_13G220400 [Glycine max]
Glyma.10G104700.Wm82.a4.v1	277.95	113.02	1.3028	0.012971	Up	yes	putative glycosyltransferase UGT91H9 [Glycine max]|KRH33181.1 hypothetical protein GLYMA_10G104700 [Glycine max]|BBD47000.1 glycosyltransferase [Glycine max]
Glyma.12G001300.Wm82.a4.v1	138.82	67.77	1.0417	0.013023	Up	yes	E3 ubiquitin-protein ligase ORTHRUS 2 [Glycine max]|KRH23745.1 hypothetical protein GLYMA_12G001300 [Glycine max]
Glyma.11G253200.Wm82.a4.v1	112.42	55.95	1.018	0.013069	Up	yes	kinesin-like protein KIN-12B isoform X2 [Glycine max]
Glyma.10G091800.Wm82.a4.v1	80.52	37.06	1.1287	0.013306	Up	yes	FT-interacting protein 1 [Glycine max]|XP_006588908.1 FT-interacting protein 1 [Glycine max]|XP_006588909.1 FT-interacting protein 1 [Glycine max]|XP_014618557.1 FT-interacting protein 1 [Glycine max]|XP_014618558.1 FT-interacting protein 1 [Glycine max]|XP_028186071.1 FT-interacting protein 3-like [Glycine soja]|XP_028186072.1 FT-interacting protein 3-like [Glycine soja]|XP_028186073.1 FT-intera…
Glyma.02G254600.Wm82.a4.v1	395.13	197.3	1.0008	0.013469	Up	yes	uncharacterized acetyltransferase At3g50280 [Glycine max]|XP_028216819.1 uncharacterized acetyltransferase At3g50280-like [Glycine soja]|KRH73150.1 hypothetical protein GLYMA_02G254600 [Glycine max]|RZC26721.1 putative acetyltransferase [Glycine soja]
Glyma.02G299800.Wm82.a4.v1	24.88	8.38	1.6005	0.013494	Up	yes	uncharacterized protein LOC100500219 [Glycine max]|XP_028221729.1 uncharacterized protein LOC114403143 [Glycine soja]|KHN43893.1 hypothetical protein glysoja_025932 [Glycine soja]|KRH73903.1 hypothetical protein GLYMA_02G299800 [Glycine max]|RZC27432.1 hypothetical protein D0Y65_005503 [Glycine soja]
Glyma.14G200500.Wm82.a4.v1	91.27	42.89	1.0854	0.013437	Up	yes	Senescence associated protein 20 [Glycine soja]
Glyma.08G110000.Wm82.a4.v1	9.44	1.32	2.8031	0.013542	Up	yes	protein ECERIFERUM 26 [Glycine max]|KRH42767.1 hypothetical protein GLYMA_08G110000 [Glycine max]
Glyma.02G095600.Wm82.a4.v1	44.85	15.09	1.591	0.013676	Up	yes	histone-lysine N-methyltransferase ATXR6 [Glycine max]|KRH70525.1 hypothetical protein GLYMA_02G095600 [Glycine max]|KRH70526.1 hypothetical protein GLYMA_02G095600 [Glycine max]
Glyma.13G185700.Wm82.a4.v1	26.07	6.16	2.1235	0.01373	Up	yes	hypothetical protein GLYMA_13G185700 [Glycine max]|RZB81710.1 hypothetical protein D0Y65_031113 [Glycine soja]
Glyma.03G040500.Wm82.a4.v1	57.94	16.29	1.842	0.013802	Up	yes	hypothetical protein D0Y65_001381, partial [Glycine soja]
Glyma.05G077700.Wm82.a4.v1	47.11	23.33	1.0227	0.0139	Up	yes	F-box/kelch-repeat protein At3g27150 [Glycine max]|XP_028231939.1 F-box/kelch-repeat protein At3g27150-like [Glycine soja]|KRH57678.1 hypothetical protein GLYMA_05G077700 [Glycine max]
Glyma.15G092000.Wm82.a4.v1	52.14	23.35	1.178	0.013885	Up	yes	protein BREAST CANCER SUSCEPTIBILITY 1 homolog isoform X1 [Glycine soja]
Glyma.15G117600.Wm82.a4.v1	25.45	8.53	1.5974	0.013767	Up	yes	uncharacterized protein LOC102663856 [Glycine max]|KRH11572.1 hypothetical protein GLYMA_15G117600 [Glycine max]
Glyma.06G178900.Wm82.a4.v1	34.21	16.04	1.0765	0.014007	Up	yes	LOB domain-containing protein 25 [Glycine max]|XP_006581908.1 LOB domain-containing protein 25 [Glycine max]|XP_028237082.1 LOB domain-containing protein 25-like [Glycine soja]|XP_028237084.1 LOB domain-containing protein 25-like [Glycine soja]|KHN19266.1 Protein LATERAL ORGAN BOUNDARIES [Glycine soja]|KRH54337.1 hypothetical protein GLYMA_06G178900 [Glycine max]|KRH54338.1 hypothetical protein G…
Glyma.06G284400.Wm82.a4.v1	34.78	15.98	1.1386	0.014095	Up	yes	-
Glyma.07G159700.Wm82.a4.v1	186.92	87.07	1.1089	0.014083	Up	yes	uncharacterized protein LOC100799090 [Glycine max]|XP_028240605.1 mitotic spindle checkpoint protein BUBR1-like [Glycine soja]|ACU21321.1 unknown [Glycine max]|KRH49504.1 hypothetical protein GLYMA_07G159700 [Glycine max]|RZC03154.1 Mitotic spindle checkpoint protein BUBR1 [Glycine soja]
Glyma.02G025500.Wm82.a4.v1	58.84	28.78	1.0493	0.014169	Up	yes	Transcription factor BHLH094 isoform B [Glycine soja]
Glyma.03G215100.Wm82.a4.v1	57.93	25.91	1.1773	0.014256	Up	yes	uncharacterized protein LOC100527514 precursor [Glycine max]|XP_028226263.1 uncharacterized protein At5g01610-like [Glycine soja]|KRH68202.1 hypothetical protein GLYMA_03G215100 [Glycine max]|RZC21804.1 hypothetical protein D0Y65_007836 [Glycine soja]
Glyma.12G102900.Wm82.a4.v1	23.24	8.43	1.4813	0.014304	Up	yes	Beta-amylase [Glycine soja]
Glyma.15G020800.Wm82.a4.v1	36.67	15.33	1.2584	0.014384	Up	yes	hypothetical protein GLYMA_15G020800 [Glycine max]
Glyma.13G098000.Wm82.a4.v1	18.88	5.45	1.8284	0.014416	Up	yes	transcription factor bHLH146 [Glycine max]|KRH19046.1 hypothetical protein GLYMA_13G098000 [Glycine max]
Glyma.20G212100.Wm82.a4.v1	127.78	63.28	1.0221	0.014436	Up	yes	65-kDa microtubule-associated protein 3 isoform B [Glycine soja]
Glyma.04G073200.Wm82.a4.v1	40.59	18.63	1.1369	0.014451	Up	yes	hypothetical protein GLYMA_04G073200 [Glycine max]
Glyma.09G273500.Wm82.a4.v1	65.93	29.32	1.1724	0.014779	Up	yes	mannan endo-1,4-beta-mannosidase 6-like [Glycine soja]|RZB94157.1 Mannan endo-1,4-beta-mannosidase 6 [Glycine soja]
Glyma.05G149700.Wm82.a4.v1	57.04	23.66	1.2875	0.014909	Up	yes	kinesin-like protein KIN-12A isoform X1 [Glycine max]|KRH58812.1 hypothetical protein GLYMA_05G149700 [Glycine max]
Glyma.03G231600.Wm82.a4.v1	28.56	12.18	1.2387	0.015031	Up	yes	uncharacterized protein LOC100527104 [Glycine max]|XP_028226484.1 AT-hook motif nuclear-localized protein 17-like [Glycine soja]|KHN03935.1 Putative DNA-binding protein ESCAROLA [Glycine soja]|KRH68443.1 hypothetical protein GLYMA_03G231600 [Glycine max]|RZC22096.1 AT-hook motif nuclear-localized protein 17 [Glycine soja]
Glyma.10G030400.Wm82.a4.v1	4.65	0	4.5932	0.015048	Up	yes	hypothetical protein GLYMA_10G030400 [Glycine max]|RZB85445.1 hypothetical protein D0Y65_025855 [Glycine soja]
Glyma.11G059900.Wm82.a4.v1	36.76	15.47	1.2489	0.015174	Up	yes	cell division cycle-associated 7-like protein [Glycine max]|XP_028188809.1 cell division cycle-associated 7-like protein [Glycine soja]|KHN42047.1 Cell division cycle-associated 7-like protein [Glycine soja]|KRH28534.1 hypothetical protein GLYMA_11G059900 [Glycine max]|RZB78577.1 Cell division cycle-associated 7-like protein [Glycine soja]
Glyma.02G259800.Wm82.a4.v1	4.06	0	4.4089	0.015365	Up	yes	uncharacterized protein LOC100306253 [Glycine max]|XP_028217453.1 uncharacterized protein LOC114399454 [Glycine soja]|ACU14349.1 unknown [Glycine max]|KHN38563.1 hypothetical protein glysoja_004228 [Glycine soja]|KRH73223.1 hypothetical protein GLYMA_02G259800 [Glycine max]|RZC26790.1 hypothetical protein D0Y65_005111 [Glycine soja]
Glyma.13G331000.Wm82.a4.v1	21.75	4.7	2.1996	0.01536	Up	yes	two-component response regulator-like APRR5 [Glycine max]|XP_028189207.1 two-component response regulator-like APRR5 [Glycine soja]|KRH22973.1 hypothetical protein GLYMA_13G331000 [Glycine max]|RZB84112.1 Zinc finger protein CONSTANS-LIKE 3 [Glycine soja]
Glyma.15G110200.Wm82.a4.v1	77.47	36.1	1.1166	0.015421	Up	yes	Aspartic proteinase A1 isoform C [Glycine soja]
Glyma.08G120900.Wm82.a4.v1	26.49	9.68	1.4587	0.015463	Up	yes	exonuclease 1 isoform X1 [Glycine max]|KRH42935.1 hypothetical protein GLYMA_08G120900 [Glycine max]
Glyma.19G235200.Wm82.a4.v1	104.1	49.66	1.0769	0.015483	Up	yes	mitogen-activated protein kinase kinase kinase NPK1 [Glycine max]|XP_028216957.1 mitogen-activated protein kinase kinase kinase NPK1-like [Glycine soja]|KRG96833.1 hypothetical protein GLYMA_19G235200 [Glycine max]|RZB49420.1 Mitogen-activated protein kinase kinase kinase NPK1 [Glycine soja]
Glyma.02G296800.Wm82.a4.v1	180.23	85.67	1.0804	0.015706	Up	yes	Kinesin-like protein KIF15 [Glycine soja]
Glyma.16G068700.Wm82.a4.v1	34.1	15.55	1.1501	0.015706	Up	yes	GDSL esterase/lipase At5g14450-like [Glycine soja]|RZB59927.1 GDSL esterase/lipase [Glycine soja]
Glyma.07G070300.Wm82.a4.v1	35.82	16.03	1.1528	0.015787	Up	yes	U-box domain-containing protein 33 isoform X1 [Glycine max]|KRH48130.1 hypothetical protein GLYMA_07G070300 [Glycine max]
Glyma.19G055400.Wm82.a4.v1	84.28	37.62	1.1774	0.015802	Up	yes	protein WVD2-like 7 isoform X1 [Glycine max]|KRG94005.1 hypothetical protein GLYMA_19G055400 [Glycine max]
Glyma.08G200000.Wm82.a4.v1	4.13	0	4.4305	0.0161	Up	yes	stem 28 kDa glycoprotein-like [Glycine soja]|KRH44260.1 hypothetical protein GLYMA_08G200000 [Glycine max]|RZB97843.1 Stem 28 kDa glycoprotein [Glycine soja]
Glyma.16G200800.Wm82.a4.v1	34.24	6.98	2.2778	0.016289	Up	yes	gibberellin 20 oxidase 1-like [Glycine soja]|RZB61854.1 Gibberellin 20 oxidase 2 [Glycine soja]
Glyma.05G191600.Wm82.a4.v1	13.43	3.8	1.83	0.01648	Up	yes	hypothetical protein GLYMA_05G191600 [Glycine max]
Glyma.04G083000.Wm82.a4.v1	36.84	16.2	1.1689	0.016536	Up	yes	hypothetical protein GLYMA_04G083000 [Glycine max]
Glyma.17G086300.Wm82.a4.v1	4.88	0	4.6554	0.016735	Up	yes	LOB domain-containing protein 25 [Glycine max]|XP_006600622.1 LOB domain-containing protein 25 [Glycine max]|XP_028210358.1 LOB domain-containing protein 25-like [Glycine soja]|KHN18426.1 Protein LATERAL ORGAN BOUNDARIES [Glycine soja]|KRH03242.1 hypothetical protein GLYMA_17G086300 [Glycine max]|RZB55934.1 Protein LATERAL ORGAN BOUNDARIES [Glycine soja]
Glyma.19G022500.Wm82.a4.v1	46.81	22.46	1.0633	0.016745	Up	yes	gibberellin-regulated protein 4 [Arachis duranensis]
Glyma.05G083900.Wm82.a4.v1	34.98	13.6	1.3916	0.016854	Up	yes	hypothetical protein glysoja_045570 [Glycine soja]|KRH57778.1 hypothetical protein GLYMA_05G083900 [Glycine max]|RZC11639.1 hypothetical protein D0Y65_011722 [Glycine soja]
Glyma.14G079100.Wm82.a4.v1	19.34	6.56	1.5977	0.016884	Up	yes	uncharacterized protein LOC100813851 isoform X2 [Glycine max]|XP_028199088.1 B3 domain-containing protein REM16-like isoform X2 [Glycine soja]|KRH15282.1 hypothetical protein GLYMA_14G079100 [Glycine max]
Glyma.19G136700.Wm82.a4.v1	27.98	11.57	1.2988	0.016869	Up	yes	Zeatin O-glucosyltransferase [Glycine soja]|RZB47823.1 Zeatin O-glucosyltransferase [Glycine soja]
Glyma.19G199900.Wm82.a4.v1	12.91	2.66	2.257	0.016785	Up	yes	aluminum-activated malate transporter 8 [Glycine max]|XP_028217794.1 aluminum-activated malate transporter 8-like [Glycine soja]|KHN08603.1 Aluminum-activated malate transporter 8 [Glycine soja]|KRG96263.1 hypothetical protein GLYMA_19G199900 [Glycine max]|RZB48831.1 Aluminum-activated malate transporter 8 [Glycine soja]
Glyma.03G021700.Wm82.a4.v1	34.47	15.87	1.1346	0.017221	Up	yes	serine/threonine-protein kinase Aurora-3 isoform X1 [Glycine max]|XP_028224152.1 serine/threonine-protein kinase Aurora-3-like isoform X1 [Glycine soja]|KRH65236.1 hypothetical protein GLYMA_03G021700 [Glycine max]|RZC18774.1 Serine/threonine-protein kinase Aurora-3 isoform A [Glycine soja]
Glyma.08G151600.Wm82.a4.v1	45.1	18.74	1.2835	0.017142	Up	yes	sister chromatid cohesion 1 protein 3 isoform X1 [Glycine max]|KRH43463.1 hypothetical protein GLYMA_08G151600 [Glycine max]
Glyma.08G174500.Wm82.a4.v1	38.02	18.94	1.0178	0.017216	Up	yes	leucine-rich repeat receptor-like serine/threonine-protein kinase At1g17230 [Glycine max]|KRH43841.1 hypothetical protein GLYMA_08G174500 [Glycine max]
Glyma.08G181000.Wm82.a4.v1	759.27	339.59	1.1626	0.01699	Up	yes	soyasaponin III rhamnosyltransferase [Glycine max]|XP_028244236.1 soyasaponin III rhamnosyltransferase [Glycine soja]|D4Q9Z5.1 RecName: Full=Soyasaponin III rhamnosyltransferase; AltName: Full=Soyasaponin glycosyltransferase 3; AltName: Full=UDP-rhamnose:soyasaponin III-rhamnosyltransferase|BAI99585.1 UDP-rhamnose:soyasaponin III-rhamnosyltransferase [Glycine max]|KHN26727.1 Putative UDP-rhamnose…
Glyma.09G072700.Wm82.a4.v1	29.82	12.76	1.2394	0.017344	Up	yes	pectinesterase inhibitor 3 [Glycine max]|XP_028180209.1 pectinesterase inhibitor 3-like [Glycine soja]|KRH37544.1 hypothetical protein GLYMA_09G072700 [Glycine max]|RZB91045.1 Pectinesterase inhibitor 3 [Glycine soja]
Glyma.09G028700.Wm82.a4.v1	53.73	24.08	1.1732	0.017365	Up	yes	uncharacterized protein PFB0145c-like [Glycine soja]|KHN44662.1 hypothetical protein glysoja_036528 [Glycine soja]|RZB90354.1 hypothetical protein D0Y65_023015 [Glycine soja]
Glyma.01G037800.Wm82.a4.v1	19.73	6.43	1.6161	0.017679	Up	yes	germin-like protein 5 precursor [Glycine max]|XP_028230214.1 germin-like protein subfamily 1 member 1 [Glycine soja]|ACG69481.1 germin-like protein 5 [Glycine max]|KHN01131.1 Germin-like protein subfamily 1 member 1 [Glycine soja]|KRH74710.1 hypothetical protein GLYMA_01G037800 [Glycine max]|RZC28344.1 Germin-like protein subfamily 1 member 1 [Glycine soja]
Glyma.01G229600.Wm82.a4.v1	154.83	67.5	1.2058	0.017709	Up	yes	cell division cycle 20.2, cofactor of APC complex [Glycine max]|XP_028179634.1 cell division cycle 20.2, cofactor of APC complex-like [Glycine soja]|KHN25603.1 Anaphase-promoting complex subunit cdc20 [Glycine soja]|KRH77717.1 hypothetical protein GLYMA_01G229600 [Glycine max]|RZC31439.1 Cell division cycle 20.1, cofactor of APC complex [Glycine soja]
Glyma.02G303500.Wm82.a4.v1	31.31	14.81	1.0714	0.017667	Up	yes	putative amino acid permease 7 isoform B [Glycine soja]
Glyma.05G215500.Wm82.a4.v1	131.3	59.77	1.1444	0.017764	Up	yes	high mobility group B protein 6 [Glycine max]|XP_028233661.1 high mobility group B protein 6-like [Glycine soja]|KHM99912.1 High mobility group B protein 13 [Glycine soja]|KRH60024.1 hypothetical protein GLYMA_05G215500 [Glycine max]|RZC13646.1 High mobility group B protein 13 [Glycine soja]
Glyma.07G224100.Wm82.a4.v1	29.24	12.93	1.1844	0.017667	Up	yes	B3 domain-containing protein Os06g0112300-like isoform X1 [Glycine soja]
Glyma.20G204800.Wm82.a4.v1	40.39	16.08	1.3237	0.018274	Up	yes	uncharacterized LOC100795343 [Glycine max]|ADN32802.1 sieve element occlusion u [Glycine max]
Glyma.09G031400.Wm82.a4.v1	57.25	22.97	1.335	0.018296	Up	yes	putative boron transporter 2 isoform D [Glycine soja]
Glyma.17G126300.Wm82.a4.v1	44.89	18.6	1.2799	0.018392	Up	yes	vignain-like isoform X3 [Glycine soja]
Glyma.10G065200.Wm82.a4.v1	44.6	21.2	1.091	0.018487	Up	yes	leucine-rich repeat receptor-like protein kinase PXC1 [Glycine max]|KRH32636.1 hypothetical protein GLYMA_10G065200 [Glycine max]
Glyma.20G069750.Wm82.a4.v1	24.58	9.12	1.448	0.018707	Up	yes	serine/threonine-protein kinase TIO [Glycine max]
Glyma.08G037700.Wm82.a4.v1	35.81	15.67	1.2187	0.018917	Up	yes	putative protein ABIL5 isoform C [Glycine soja]
Glyma.06G116100.Wm82.a4.v1	113.5	51.73	1.1437	0.019065	Up	yes	cyclin-A1-1 [Glycine max]|KRH53279.1 hypothetical protein GLYMA_06G116100 [Glycine max]
Glyma.20G132200.Wm82.a4.v1	53.81	26.75	1.0248	0.019137	Up	yes	hypothetical protein D0Y65_053988 [Glycine soja]
Glyma.10G250700.Wm82.a4.v1	22.36	8.39	1.4332	0.019324	Up	yes	protein FANTASTIC FOUR 3 [Glycine max]|KRH35565.1 hypothetical protein GLYMA_10G250700 [Glycine max]
Glyma.19G005200.Wm82.a4.v1	51.73	22.68	1.2033	0.019439	Up	yes	denticleless protein homolog [Glycine max]|KRG93244.1 hypothetical protein GLYMA_19G005200 [Glycine max]|KRG93245.1 hypothetical protein GLYMA_19G005200 [Glycine max]
Glyma.03G216100.Wm82.a4.v1	251.13	124.45	1.0182	0.019746	Up	yes	endoglucanase 17-like [Glycine soja]|RZC21815.1 Endoglucanase 17 isoform A [Glycine soja]|RZC21816.1 Endoglucanase 17 isoform B [Glycine soja]
Glyma.03G089400.Wm82.a4.v1	7.38	0.78	3.3667	0.020015	Up	yes	dCTP pyrophosphatase 1 [Glycine max]|XP_028224857.1 dCTP pyrophosphatase 1-like [Glycine soja]|KHN05637.1 dCTP pyrophosphatase 1 [Glycine soja]|KRH66193.1 hypothetical protein GLYMA_03G089400 [Glycine max]|RZC19808.1 dCTP pyrophosphatase 1 [Glycine soja]
Glyma.11G150661.Wm82.a4.v1	53.72	25.53	1.0846	0.019865	Up	yes	uncharacterized protein LOC114373425 isoform X2 [Glycine soja]
Glyma.11G083300.Wm82.a4.v1	14.33	3.44	2.1146	0.020311	Up	yes	vacuolar iron transporter homolog 4 [Glycine max]|XP_028189481.1 vacuolar iron transporter homolog 4-like [Glycine soja]|KRH28884.1 hypothetical protein GLYMA_11G083300 [Glycine max]
Glyma.13G057600.Wm82.a4.v1	33.52	12.32	1.4751	0.020564	Up	yes	protein WVD2-like 4 [Glycine max]|KHN07143.1 hypothetical protein glysoja_032004 [Glycine soja]|KRH18403.1 hypothetical protein GLYMA_13G057600 [Glycine max]
Glyma.08G030500.Wm82.a4.v1	43.18	21.74	1.0021	0.020905	Up	yes	probable caffeoyl-CoA O-methyltransferase At4g26220 [Glycine max]|XP_028242726.1 probable caffeoyl-CoA O-methyltransferase At4g26220 [Glycine soja]|KHN16672.1 Putative caffeoyl-CoA O-methyltransferase [Glycine soja]|KRH41444.1 hypothetical protein GLYMA_08G030500 [Glycine max]|RZB95006.1 putative caffeoyl-CoA O-methyltransferase [Glycine soja]
Glyma.09G202000.Wm82.a4.v1	4.95	0.37	3.7366	0.020952	Up	yes	Serine hydroxymethyltransferase, mitochondrial isoform B [Glycine soja]
Glyma.02G244900.Wm82.a4.v1	41.86	19.96	1.0822	0.021395	Up	yes	GDSL esterase/lipase isoform A [Glycine soja]
Glyma.14G004500.Wm82.a4.v1	28.43	11.92	1.279	0.021357	Up	yes	Protein ACTIVITY OF BC1 COMPLEX KINASE 7, chloroplastic isoform A [Glycine soja]
Glyma.07G181700.Wm82.a4.v1	22.96	6.99	1.7526	0.022013	Up	yes	guanosine nucleotide diphosphate dissociation inhibitor At5g09550 [Glycine max]|XP_028240863.1 guanosine nucleotide diphosphate dissociation inhibitor At5g09550 [Glycine soja]|KRH49823.1 hypothetical protein GLYMA_07G181700 [Glycine max]|RZC03486.1 Guanosine nucleotide diphosphate dissociation inhibitor [Glycine soja]
Glyma.20G131100.Wm82.a4.v1	153.61	60.05	1.3628	0.022143	Up	yes	uncharacterized protein LOC100527527 precursor [Glycine max]|ACU16624.1 unknown [Glycine max]|KRG91068.1 hypothetical protein GLYMA_20G131100 [Glycine max]
Glyma.18G025300.Wm82.a4.v1	39.12	18.2	1.1219	0.022255	Up	yes	Putative inactive serine/threonine-protein kinase bub1 [Glycine soja]
Glyma.04G003401.Wm82.a4.v1	17.58	5.88	1.6152	0.022321	Up	yes	hypothetical protein GLYMA_04G003400 [Glycine max]
Glyma.08G200400.Wm82.a4.v1	41.71	18.17	1.2206	0.022338	Up	yes	protein IQ-DOMAIN 14-like [Glycine soja]|RZB97848.1 Protein IQ-DOMAIN 31 [Glycine soja]
Glyma.12G036102.Wm82.a4.v1	23.73	8.98	1.4175	0.02244	Up	yes	Amidophosphoribosyltransferase 1, chloroplastic [Glycine soja]
Glyma.08G368001.Wm82.a4.v1	7.31	0.96	2.8727	0.022599	Up	yes	uncharacterized protein LOC114404450 isoform X1 [Glycine soja]|XP_028223191.1 uncharacterized protein LOC114404450 isoform X1 [Glycine soja]|XP_028223314.1 uncharacterized protein LOC114404639 isoform X1 [Glycine soja]|XP_028246562.1 uncharacterized protein LOC114423857 [Glycine soja]
Glyma.06G160300.Wm82.a4.v1	14.39	2.65	2.5002	0.022708	Up	yes	Defensin-like protein, partial [Glycine soja]
Glyma.18G267500.Wm82.a4.v1	24.46	10.27	1.2487	0.022767	Up	yes	isoflavone 7-O-methyltransferase [Glycine max]|KRH01289.1 hypothetical protein GLYMA_18G267500 [Glycine max]
Glyma.14G014200.Wm82.a4.v1	4.94	0.39	3.7352	0.023187	Up	yes	uncharacterized protein LOC100801579 [Glycine max]|KRH14239.1 hypothetical protein GLYMA_14G014200 [Glycine max]
Glyma.13G056500.Wm82.a4.v1	96.5	47.52	1.0305	0.023283	Up	yes	unknown [Glycine max]
Glyma.03G096500.Wm82.a4.v1	83.93	6.74	3.6469	0.023625	Up	yes	1-aminocyclopropane-1-carboxylate oxidase like 1 [Glycine soja]
Glyma.04G071600.Wm82.a4.v1	24.43	8.96	1.4626	0.023687	Up	yes	Retrovirus-related Pol polyprotein from transposon TNT 1-94 [Glycine soja]
Glyma.15G046900.Wm82.a4.v1	42.42	18.4	1.2239	0.023743	Up	yes	F-box protein isoform C [Glycine soja]
Glyma.12G039200.Wm82.a4.v1	105.91	51.37	1.0538	0.023843	Up	yes	DNA replication licensing factor MCM4 [Glycine max]|XP_028192746.1 DNA replication licensing factor MCM4-like [Glycine soja]|KRH24404.1 hypothetical protein GLYMA_12G039200 [Glycine max]|RZB74161.1 DNA replication licensing factor MCM4 [Glycine soja]
Glyma.14G095400.Wm82.a4.v1	48.95	22.76	1.1206	0.023859	Up	yes	acyl-lipid (9-3)-desaturase [Glycine max]|XP_028200877.1 acyl-lipid (9-3)-desaturase-like [Glycine soja]|KRH15550.1 hypothetical protein GLYMA_14G095400 [Glycine max]|RZB68328.1 Acyl-lipid (9-3)-desaturase isoform B [Glycine soja]
Glyma.14G055900.Wm82.a4.v1	91.49	37.02	1.3166	0.024232	Up	yes	probably inactive leucine-rich repeat receptor-like protein kinase IMK2 [Glycine max]|KRH14902.1 hypothetical protein GLYMA_14G055900 [Glycine max]
Glyma.17G174100.Wm82.a4.v1	26.36	11.87	1.1785	0.024232	Up	yes	uncharacterized protein LOC100816052 [Glycine max]|XP_028209844.1 uncharacterized protein LOC114392818 [Glycine soja]|KHN13956.1 Lipase [Glycine soja]|KRH04614.1 hypothetical protein GLYMA_17G174100 [Glycine max]|RZB57326.1 Lipase [Glycine soja]
Glyma.06G029200.Wm82.a4.v1	5.61	0.29	3.9021	0.024332	Up	yes	BEL1-like homeodomain protein 11 [Glycine max]|XP_028234761.1 BEL1-like homeodomain protein 11 [Glycine soja]|KHN22225.1 BEL1-like homeodomain protein 11 [Glycine soja]|KRH51793.1 hypothetical protein GLYMA_06G029200 [Glycine max]|RZC05507.1 BEL1-like homeodomain protein 11 [Glycine soja]
Glyma.12G103500.Wm82.a4.v1	12.54	2.88	2.0851	0.024334	Up	yes	indole-3-acetic acid-amido synthetase GH3.6-like [Glycine soja]|RZB75234.1 Indole-3-acetic acid-amido synthetase GH3.6 [Glycine soja]
Glyma.20G207200.Wm82.a4.v1	92.9	43.92	1.0917	0.024366	Up	yes	kinesin-like protein KIN-10A [Glycine max]|KRG92363.1 hypothetical protein GLYMA_20G207200 [Glycine max]
Glyma.15G066500.Wm82.a4.v1	63.83	29.63	1.1219	0.024484	Up	yes	Equilibrative nucleoside transporter 4 [Glycine soja]
Glyma.06G028900.Wm82.a4.v1	36.77	17.96	1.0326	0.024582	Up	yes	cytokinin dehydrogenase 5-like isoform X2 [Glycine soja]|RZC05497.1 Cytokinin dehydrogenase 5 isoform B [Glycine soja]
Glyma.15G201700.Wm82.a4.v1	67.15	32.76	1.0492	0.024827	Up	yes	hypothetical protein D0Y65_041484 [Glycine soja]
Glyma.03G156200.Wm82.a4.v1	8.72	1.7	2.3436	0.024906	Up	yes	Pentatricopeptide repeat-containing protein, mitochondrial, partial [Glycine soja]
Glyma.07G070400.Wm82.a4.v1	10.48	2.66	1.9616	0.024931	Up	yes	protein PAIR1 [Glycine max]
Glyma.14G094500.Wm82.a4.v1	33.96	16.43	1.0676	0.025188	Up	yes	Protein CHUP1, chloroplastic [Glycine soja]
Glyma.18G291700.Wm82.a4.v1	16.02	5.44	1.5877	0.025179	Up	yes	heavy-metal-associated domain-containing protein isoform X1 [Glycine max]|KRH01672.1 hypothetical protein GLYMA_18G291700 [Glycine max]
Glyma.20G022500.Wm82.a4.v1	224.56	31.12	2.8536	0.025119	Up	yes	unknown [Glycine max]
Glyma.04G218000.Wm82.a4.v1	19	4.83	1.9389	0.025339	Up	yes	probable serine/threonine-protein kinase At1g54610 [Glycine soja]|RZC17716.1 putative serine/threonine-protein kinase [Glycine soja]
Glyma.14G010300.Wm82.a4.v1	26.99	8.62	1.6368	0.025408	Up	yes	probable amino acid permease 7 [Glycine soja]|XP_028201323.1 probable amino acid permease 7 [Glycine soja]|XP_028201324.1 probable amino acid permease 7 [Glycine soja]|XP_028201325.1 probable amino acid permease 7 [Glycine soja]|KHN23814.1 Putative amino acid permease 7 [Glycine soja]|RZB66873.1 putative amino acid permease 7 isoform A [Glycine soja]|RZB66874.1 putative amino acid permease 7 isof…
Glyma.04G020500.Wm82.a4.v1	68.71	32.19	1.1074	0.025456	Up	yes	hypothetical protein GLYMA_04G020500 [Glycine max]
Glyma.13G165600.Wm82.a4.v1	47.08	20.68	1.2046	0.025492	Up	yes	uncharacterized protein LOC100811675 [Glycine max]|KRH20247.1 hypothetical protein GLYMA_13G165600 [Glycine max]
Glyma.11G130200.Wm82.a4.v1	47.26	18.09	1.3897	0.025716	Up	yes	linoleate 13S-lipoxygenase 2-1, chloroplastic [Glycine max]|XP_028188169.1 linoleate 13S-lipoxygenase 2-1, chloroplastic-like [Glycine soja]|KHN21875.1 Linoleate 13S-lipoxygenase 2-1, chloroplastic [Glycine soja]|KRH29668.1 hypothetical protein GLYMA_11G130200 [Glycine max]|RZB79714.1 Linoleate 13S-lipoxygenase 2-1, chloroplastic [Glycine soja]
Glyma.02G136900.Wm82.a4.v1	12.18	3.42	1.8236	0.025846	Up	yes	cell division cycle-associated 7-like protein-like [Glycine max]|XP_028205394.1 cell division cycle-associated 7-like protein [Glycine soja]|KHN32366.1 Cell division cycle-associated 7-like protein [Glycine soja]|KRH71209.1 hypothetical protein GLYMA_02G136900 [Glycine max]|RZC24851.1 Cell division cycle-associated 7-like protein [Glycine soja]
Glyma.09G149200.Wm82.a4.v1	30.06	12.6	1.2522	0.025931	Up	yes	gibberellin 20-oxidase 1 [Glycine max]|ACJ76437.1 gibberellin 20-oxidase 1 [Glycine max]|KRH38653.1 hypothetical protein GLYMA_09G149200 [Glycine max]
Glyma.10G242300.Wm82.a4.v1	7.02	1.15	2.7044	0.026058	Up	yes	ERECTA-like kinase [Glycine max]|ACM89517.1 ERECTA-like kinase [Glycine max]
Glyma.18G145600.Wm82.a4.v1	34.48	13.58	1.3557	0.026242	Up	yes	cyclin-D4-1-like isoform X1 [Glycine max]|KRG99448.1 hypothetical protein GLYMA_18G145600 [Glycine max]
Glyma.16G128800.Wm82.a4.v1	470.32	208.89	1.1735	0.026374	Up	yes	uncharacterized protein LOC100799995 [Glycine max]|XP_028205788.1 uncharacterized protein LOC114389339 [Glycine soja]|ACU17796.1 unknown [Glycine max]|KRH08081.1 hypothetical protein GLYMA_16G128800 [Glycine max]|RZB60842.1 hypothetical protein D0Y65_043558 [Glycine soja]
Glyma.09G241900.Wm82.a4.v1	24.79	10.4	1.2469	0.026474	Up	yes	uncharacterized protein LOC114425851 [Glycine soja]|RZB93633.1 hypothetical protein D0Y65_025129 [Glycine soja]
Glyma.06G157200.Wm82.a4.v1	66.44	32.76	1.0331	0.026679	Up	yes	beta-galactosidase 10 [Glycine max]|XP_028236485.1 beta-galactosidase 10-like [Glycine soja]|KRH53957.1 hypothetical protein GLYMA_06G157200 [Glycine max]|RZC07740.1 Beta-galactosidase 10 [Glycine soja]
Glyma.17G117200.Wm82.a4.v1	10.46	1.73	2.6136	0.026667	Up	yes	Early nodulin-93 [Glycine soja]
Glyma.02G027000.Wm82.a4.v1	8.06	0.86	3.0793	0.027017	Up	yes	germin-like protein precursor [Glycine max]|XP_028194115.1 germin-like protein subfamily 1 member 1 [Glycine soja]|ACU15085.1 unknown [Glycine max]|KHN28685.1 Germin-like protein subfamily 1 member 1 [Glycine soja]|KRH69437.1 hypothetical protein GLYMA_02G027000 [Glycine max]|RZC23109.1 Germin-like protein subfamily 1 member 1 [Glycine soja]
Glyma.13G262400.Wm82.a4.v1	61.13	28.41	1.1192	0.02712	Up	yes	glucan endo-1,3-beta-glucosidase isoform X1 [Glycine max]|XP_028202995.1 glucan endo-1,3-beta-glucosidase-like isoform X1 [Glycine soja]
Glyma.06G205400.Wm82.a4.v1	393.09	195.19	1.0129	0.027248	Up	yes	Protein COBRA isoform B [Glycine soja]
Glyma.20G151800.Wm82.a4.v1	12.03	3.56	1.783	0.027352	Up	yes	LRR receptor-like serine/threonine-protein kinase ERL1 isoform X1 [Glycine max]|KRG91394.1 hypothetical protein GLYMA_20G151800 [Glycine max]
Glyma.20G061100.Wm82.a4.v1	46.02	13.4	1.7962	0.027409	Up	yes	endoglucanase 12 [Glycine max]|KRG90007.1 hypothetical protein GLYMA_20G061100 [Glycine max]
Glyma.17G013300.Wm82.a4.v1	19.64	8.37	1.2393	0.027514	Up	yes	uncharacterized protein LOC100810697 [Glycine max]|XP_028210090.1 uncharacterized protein LOC114393034 [Glycine soja]|KHN03477.1 hypothetical protein glysoja_004503 [Glycine soja]|KRH02067.1 hypothetical protein GLYMA_17G013300 [Glycine max]|RZB54667.1 hypothetical protein D0Y65_044558 [Glycine soja]
Glyma.14G197000.Wm82.a4.v1	39.64	15.14	1.3748	0.027707	Up	yes	probable inactive receptor-like protein kinase At3g56050 [Glycine soja]|KHN40097.1 Putative LRR receptor-like serine/threonine-protein kinase MRH1 [Glycine soja]|RZB69849.1 Protein MALE DISCOVERER 2 [Glycine soja]
Glyma.03G077900.Wm82.a4.v1	98.07	44.8	1.1347	0.027913	Up	yes	Laccase-4 isoform B [Glycine soja]
Glyma.06G011100.Wm82.a4.v1	11.68	3.52	1.7376	0.027894	Up	yes	uncharacterized protein LOC100807231 [Glycine max]|KRH51510.1 hypothetical protein GLYMA_06G011100 [Glycine max]
Glyma.13G253200.Wm82.a4.v1	52.54	25.45	1.0629	0.02788	Up	yes	uncharacterized protein LOC100810951 [Glycine max]|XP_028188275.1 uncharacterized protein LOC114374786 [Glycine soja]|KHN19048.1 hypothetical protein glysoja_029910 [Glycine soja]|KRH21677.1 hypothetical protein GLYMA_13G253200 [Glycine max]|RZB82805.1 hypothetical protein D0Y65_031759 [Glycine soja]
Glyma.18G200500.Wm82.a4.v1	8.98	0.75	3.6544	0.028162	Up	yes	hypothetical protein GLYMA_18G200500 [Glycine max]
Glyma.18G289200.Wm82.a4.v1	55.01	26.41	1.0785	0.028254	Up	yes	uncharacterized protein LOC102662096 [Glycine max]|XP_014626790.1 uncharacterized protein LOC102662096 [Glycine max]|XP_028212792.1 uncharacterized protein LOC114395262 [Glycine soja]|XP_028212793.1 uncharacterized protein LOC114395262 [Glycine soja]|XP_028212794.1 uncharacterized protein LOC114395262 [Glycine soja]|KRH01632.1 hypothetical protein GLYMA_18G289200 [Glycine max]|KRH01633.1 hypothet…
Glyma.10G237900.Wm82.a4.v1	30.26	14.5	1.0649	0.02834	Up	yes	leucine-rich repeat receptor protein kinase EMS1 [Glycine max]|KRH35354.1 hypothetical protein GLYMA_10G237900 [Glycine max]
Glyma.18G215600.Wm82.a4.v1	32.08	11.54	1.4766	0.028445	Up	yes	mannan endo-1,4-beta-mannosidase 6 [Glycine max]|XP_028214793.1 mannan endo-1,4-beta-mannosidase 6-like [Glycine soja]|KRH00473.1 hypothetical protein GLYMA_18G215600 [Glycine max]|RZB53075.1 Mannan endo-1,4-beta-mannosidase 6 [Glycine soja]
Glyma.01G062900.Wm82.a4.v1	210.19	87.95	1.2622	0.028481	Up	yes	receptor-like protein kinase 2 [Glycine max]|KRH75100.1 hypothetical protein GLYMA_01G062900 [Glycine max]
Glyma.02G233300.Wm82.a4.v1	55.13	21.16	1.3985	0.028882	Up	yes	hypothetical protein D0Y65_004843 [Glycine soja]
Glyma.05G048400.Wm82.a4.v1	29.31	12.68	1.216	0.029099	Up	yes	Deoxycytidylate deaminase [Glycine soja]
Glyma.06G043900.Wm82.a4.v1	39.49	15.67	1.3591	0.029039	Up	yes	putative cyclin-A3-1 isoform B [Glycine soja]
Glyma.17G152600.Wm82.a4.v1	13	4.32	1.6214	0.029216	Up	yes	protein ENHANCED PSEUDOMONAS SUSCEPTIBILTY 1 [Glycine max]|XP_028209265.1 protein ENHANCED PSEUDOMONAS SUSCEPTIBILTY 1-like [Glycine soja]|KHN01667.1 Putative acetyltransferase [Glycine soja]|KRH04296.1 hypothetical protein GLYMA_17G152600 [Glycine max]|RZB57002.1 Protein EPS1 [Glycine soja]
Glyma.19G155900.Wm82.a4.v1	24.14	9.07	1.392	0.029235	Up	yes	uncharacterized protein LOC100782596 isoform X1 [Glycine max]|XP_028217451.1 uncharacterized protein LOC114399455 isoform X1 [Glycine soja]|RZB48117.1 hypothetical protein D0Y65_051593 [Glycine soja]
Glyma.08G336300.Wm82.a4.v1	96.89	46.78	1.0595	0.029288	Up	yes	uncharacterized protein LOC100801421 [Glycine max]|KRH46480.1 hypothetical protein GLYMA_08G336300 [Glycine max]
Glyma.12G116700.Wm82.a4.v1	108.43	50.67	1.1063	0.029512	Up	yes	protein TPX2 [Glycine max]|KRH25631.1 hypothetical protein GLYMA_12G116700 [Glycine max]
Glyma.03G185400.Wm82.a4.v1	108.93	50.51	1.1118	0.029735	Up	yes	putative pectate lyase 12 isoform C [Glycine soja]
Glyma.02G222700.Wm82.a4.v1	18.83	7.69	1.3042	0.029774	Up	yes	heavy metal-associated isoprenylated plant protein 28 [Glycine max]|XP_028214008.1 heavy metal-associated isoprenylated plant protein 28-like [Glycine soja]|KRH72607.1 hypothetical protein GLYMA_02G222700 [Glycine max]|RZC26212.1 hypothetical protein D0Y65_004736 [Glycine soja]
Glyma.03G040600.Wm82.a4.v1	158.19	79.41	1.001	0.029843	Up	yes	alanine--glyoxylate aminotransferase 2 homolog 3, mitochondrial-like [Glycine soja]|RZC19034.1 Alanine--glyoxylate aminotransferase 2-like 2, mitochondrial [Glycine soja]
Glyma.02G134900.Wm82.a4.v1	24.56	9.82	1.3196	0.030061	Up	yes	uncharacterized protein LOC100804641 [Glycine max]|XP_028186381.1 uncharacterized protein LOC114373017 [Glycine soja]|KRH71180.1 hypothetical protein GLYMA_02G134900 [Glycine max]|RZC24829.1 hypothetical protein D0Y65_003831 [Glycine soja]
Glyma.04G024800.Wm82.a4.v1	27.46	12.77	1.1246	0.030245	Up	yes	unknown [Glycine max]
Glyma.13G009700.Wm82.a4.v1	20.67	7.38	1.5184	0.030285	Up	yes	uncharacterized protein LOC102666145 [Glycine max]|KRH17716.1 hypothetical protein GLYMA_13G009700 [Glycine max]
Glyma.18G007100.Wm82.a4.v1	34.99	17.06	1.0315	0.030703	Up	yes	dr1-associated corepressor-like [Glycine max]|XP_028212206.1 dr1-associated corepressor-like [Glycine soja]|KRG97426.1 hypothetical protein GLYMA_18G007100 [Glycine max]|RZB50039.1 hypothetical protein D0Y65_047137 [Glycine soja]
Glyma.19G184900.Wm82.a4.v1	30.77	13.51	1.2061	0.030733	Up	yes	probable xyloglucan endotransglucosylase/hydrolase protein 32 [Glycine max]|XP_028217490.1 probable xyloglucan endotransglucosylase/hydrolase protein 32 [Glycine soja]|KHN02311.1 Putative xyloglucan endotransglucosylase/hydrolase protein 32 [Glycine soja]|KRG96030.1 hypothetical protein GLYMA_19G184900 [Glycine max]|RZB48579.1 putative xyloglucan endotransglucosylase/hydrolase protein 32 [Glycine…
Glyma.16G147100.Wm82.a4.v1	39.5	19.74	1.015	0.030793	Up	yes	unknown [Glycine max]
Glyma.15G176500.Wm82.a4.v1	104.11	41.82	1.3257	0.031419	Up	yes	growth-regulating factor 1 isoform X1 [Glycine max]|XP_028202879.1 growth-regulating factor 1-like isoform X1 [Glycine soja]|KRH12524.1 hypothetical protein GLYMA_15G176500 [Glycine max]|RZB65088.1 Growth-regulating factor 4 [Glycine soja]
Glyma.15G259400.Wm82.a4.v1	24.53	10.8	1.1537	0.031193	Up	yes	transcription factor MYB63-like [Glycine soja]|KHN48895.1 Myb-related protein Zm1 [Glycine soja]|RZB66300.1 Transcription factor MYB63 [Glycine soja]
Glyma.03G226100.Wm82.a4.v1	12.62	3.81	1.733	0.031619	Up	yes	Glucose-1-phosphate adenylyltransferase large subunit 2, chloroplastic, partial [Mucuna pruriens]
Glyma.09G061500.Wm82.a4.v1	28.62	5.62	2.37	0.031749	Up	yes	Protein lap1 [Glycine soja]
Glyma.12G133700.Wm82.a4.v1	9.36	0.57	3.8902	0.031747	Up	yes	cyclic nucleotide-gated ion channel 4-like isoform X2 [Glycine soja]|RZB75681.1 Cyclic nucleotide-gated ion channel 4 isoform B [Glycine soja]
Glyma.20G123000.Wm82.a4.v1	36.02	16.94	1.0866	0.031828	Up	yes	Origin of replication complex subunit 4 isoform B [Glycine soja]
Glyma.13G212400.Wm82.a4.v1	30.58	13.95	1.1436	0.032242	Up	yes	uncharacterized protein LOC100819509 [Glycine max]|KRH20960.1 hypothetical protein GLYMA_13G212400 [Glycine max]
Glyma.20G147200.Wm82.a4.v1	24.06	9.17	1.4177	0.032352	Up	yes	uncharacterized protein LOC100803827 [Glycine max]|XP_028221175.1 uncharacterized protein LOC114402715 [Glycine soja]|KHN15758.1 hypothetical protein glysoja_012550 [Glycine soja]|KRG91315.1 hypothetical protein GLYMA_20G147200 [Glycine max]|RZB43953.1 hypothetical protein D0Y65_054137 [Glycine soja]
Glyma.20G044500.Wm82.a4.v1	9.22	1.9	2.3486	0.032593	Up	yes	hypothetical protein GLYMA_20G044500 [Glycine max]
Glyma.08G106400.Wm82.a4.v1	44.13	21.28	1.0721	0.033003	Up	yes	kinesin-like protein KIN-12B isoform X1 [Glycine max]|KRH42707.1 hypothetical protein GLYMA_08G106400 [Glycine max]
Glyma.07G231400.Wm82.a4.v1	19.43	8.29	1.2605	0.033536	Up	yes	ABC transporter G family member 23 [Glycine max]|KHN28154.1 ABC transporter G family member 23 [Glycine soja]|KRH50602.1 hypothetical protein GLYMA_07G231400 [Glycine max]
Glyma.18G198300.Wm82.a4.v1	54.78	21.72	1.3463	0.033604	Up	yes	probable aquaporin PIP1-2 [Glycine max]|XP_028212236.1 probable aquaporin PIP1-2 [Glycine soja]|KHN07501.1 Putative aquaporin PIP1-2 [Glycine soja]|KRH00178.1 hypothetical protein GLYMA_18G198300 [Glycine max]|RZB52801.1 putative aquaporin PIP1-4 [Glycine soja]
Glyma.03G157000.Wm82.a4.v1	20.53	8.28	1.2838	0.033671	Up	yes	VAN3-binding protein-like [Glycine soja]|RZC20873.1 VAN3-binding protein [Glycine soja]
Glyma.10G146700.Wm82.a4.v1	25.83	11.08	1.2467	0.033745	Up	yes	acyl-CoA-binding domain-containing protein 4-like isoform X1 [Glycine soja]
Glyma.17G047200.Wm82.a4.v1	61.94	29.56	1.0768	0.0339	Up	yes	hypothetical protein GLYMA_17G047200 [Glycine max]
Glyma.01G205300.Wm82.a4.v1	9.6	1.9	2.2677	0.03407	Up	yes	Vesicle-associated protein 2-1 isoform B [Glycine soja]
Glyma.18G193700.Wm82.a4.v1	48.42	23.11	1.0809	0.034295	Up	yes	hypothetical protein D0Y65_048989 [Glycine soja]
Glyma.19G110600.Wm82.a4.v1	43.99	19.82	1.1723	0.034327	Up	yes	hypothetical protein GLYMA_19G110600 [Glycine max]
Glyma.05G153000.Wm82.a4.v1	3.33	0	4.1071	0.034872	Up	yes	putative magnesium transporter NIPA2 isoform B [Glycine soja]
Glyma.08G212800.Wm82.a4.v1	22.87	7.65	1.6043	0.0346	Up	yes	Histidine-containing phosphotransfer protein 6 isoform B [Glycine soja]
Glyma.14G063600.Wm82.a4.v1	17.43	7.22	1.2706	0.035086	Up	yes	hypothetical protein D0Y65_037857 [Glycine soja]
Glyma.15G242900.Wm82.a4.v1	13.51	4.46	1.5923	0.035187	Up	yes	hypothetical protein GLYMA_15G242900 [Glycine max]
Glyma.07G185300.Wm82.a4.v1	24.66	9.35	1.4333	0.035319	Up	yes	transcription factor bHLH19 isoform X1 [Glycine max]|KRH49880.1 hypothetical protein GLYMA_07G185300 [Glycine max]|KRH49881.1 hypothetical protein GLYMA_07G185300 [Glycine max]
Glyma.17G140200.Wm82.a4.v1	5096.03	1613.88	1.659	0.035617	Up	yes	alpha-amylase inhibitor/lipid transfer/seed storage family protein precursor [Glycine max]|XP_028209016.1 14 kDa proline-rich protein DC2.15-like [Glycine soja]|ACU15232.1 unknown [Glycine max]|KHN09804.1 14 kDa proline-rich protein DC2.15 [Glycine soja]|KRH04105.1 hypothetical protein GLYMA_17G140200 [Glycine max]|RZB56821.1 pEARLI1-like lipid transfer protein 2 [Glycine soja]
Glyma.06G036600.Wm82.a4.v1	11.44	3.32	1.8369	0.035659	Up	yes	hypothetical protein D0Y65_013651 [Glycine soja]
Glyma.06G307000.Wm82.a4.v1	4.21	0.37	3.49	0.036166	Up	yes	aquaporin SIP1-1 [Glycine max]|KRH56152.1 hypothetical protein GLYMA_06G307000 [Glycine max]
Glyma.09G013800.Wm82.a4.v1	20.69	8.64	1.2377	0.035897	Up	yes	heavy metal-associated isoprenylated plant protein 7 isoform X1 [Glycine max]|XP_028179669.1 heavy metal-associated isoprenylated plant protein 7-like isoform X1 [Glycine soja]|KRH36597.1 hypothetical protein GLYMA_09G013800 [Glycine max]
Glyma.13G224300.Wm82.a4.v1	15.32	2.75	2.485	0.03598	Up	yes	synaptonemal complex protein 1-like [Glycine soja]
Glyma.15G061700.Wm82.a4.v1	60.13	29.9	1.0234	0.036031	Up	yes	protein split ends-like isoform X1 [Glycine soja]|KHN33597.1 hypothetical protein glysoja_005639 [Glycine soja]|RZB63342.1 hypothetical protein D0Y65_040115 [Glycine soja]
Glyma.17G244500.Wm82.a4.v1	13.95	4.93	1.5149	0.036081	Up	yes	uncharacterized protein LOC100819406 [Glycine max]|KRH05714.1 hypothetical protein GLYMA_17G244500 [Glycine max]
Glyma.13G348700.Wm82.a4.v1	6.95	1.15	2.6727	0.036405	Up	yes	hypothetical protein GLYMA_13G348700 [Glycine max]
Glyma.01G125800.Wm82.a4.v1	182.86	89.83	1.0306	0.036877	Up	yes	hypothetical protein GLYMA_01G125800 [Glycine max]|RZC29704.1 Inactive leucine-rich repeat receptor-like protein kinase IMK2 isoform B [Glycine soja]
Glyma.02G178400.Wm82.a4.v1	7.82	1.81	2.1564	0.037085	Up	yes	uncharacterized protein LOC100780040 [Glycine max]|XP_028209506.1 uncharacterized protein LOC114392534 [Glycine soja]|KHN24601.1 hypothetical protein glysoja_042865 [Glycine soja]|KRH71925.1 hypothetical protein GLYMA_02G178400 [Glycine max]|RZC25511.1 hypothetical protein D0Y65_004279 [Glycine soja]
Glyma.02G301400.Wm82.a4.v1	36.31	17.95	1.0319	0.036707	Up	yes	WEB family protein At5g55860 [Glycine max]|XP_028221828.1 WEB family protein At5g55860-like [Glycine soja]|KRH73920.1 hypothetical protein GLYMA_02G301400 [Glycine max]|KRH73921.1 hypothetical protein GLYMA_02G301400 [Glycine max]|RZC27448.1 WEB family protein [Glycine soja]
Glyma.06G038900.Wm82.a4.v1	31.29	12.62	1.3402	0.036939	Up	yes	B3 domain-containing protein At5g42700 [Glycine max]|XP_006581238.1 B3 domain-containing protein At5g42700 [Glycine max]|XP_028234881.1 B3 domain-containing protein At5g42700-like [Glycine soja]|XP_028234882.1 B3 domain-containing protein At5g42700-like [Glycine soja]|XP_028234883.1 B3 domain-containing protein At5g42700-like [Glycine soja]|KHN22310.1 B3 domain-containing protein [Glycine soja]|K…
Glyma.06G160400.Wm82.a4.v1	72.12	25.72	1.5013	0.036962	Up	yes	defensin Ec-AMP-D2 [Glycine max]|XP_028236583.1 defensin Ec-AMP-D2-like [Glycine soja]|ACU20671.1 unknown [Glycine max]|KHN09676.1 Defensin-like protein 6 [Glycine soja]|KRH54015.1 hypothetical protein GLYMA_06G160400 [Glycine max]|RZC07792.1 Defensin-like protein 6 [Glycine soja]
Glyma.09G013100.Wm82.a4.v1	9.44	1.98	2.2327	0.036866	Up	yes	microtubule-associated protein 70-5 [Glycine max]|XP_028179896.1 microtubule-associated protein 70-5-like [Glycine soja]|KRH36588.1 hypothetical protein GLYMA_09G013100 [Glycine max]|KRH36589.1 hypothetical protein GLYMA_09G013100 [Glycine max]|RZB90093.1 Microtubule-associated protein 70-5 [Glycine soja]
Glyma.09G277500.Wm82.a4.v1	21.93	10.52	1.0768	0.036639	Up	yes	uncharacterized protein LOC100813546 [Glycine max]|XP_028180115.1 uncharacterized protein LOC114367184 [Glycine soja]|KRH40787.1 hypothetical protein GLYMA_09G277500 [Glycine max]
Glyma.20G063000.Wm82.a4.v1	27.24	13.5	1.0199	0.036755	Up	yes	uncharacterized protein LOC114381832 [Glycine soja]|KHN19825.1 hypothetical protein glysoja_045361 [Glycine soja]|RZB70438.1 hypothetical protein D0Y65_035424 [Glycine soja]
Glyma.03G218000.Wm82.a4.v1	18.65	4.16	2.206	0.037194	Up	yes	uncharacterized protein LOC102668315 [Glycine max]|XP_028226291.1 uncharacterized protein LOC114407408 [Glycine soja]|KRH68239.1 hypothetical protein GLYMA_03G218000 [Glycine max]|RZC21844.1 hypothetical protein D0Y65_007864 [Glycine soja]
Glyma.13G338000.Wm82.a4.v1	12.54	3.52	1.8481	0.037202	Up	yes	uncharacterized protein LOC100790962 [Glycine max]|XP_028186236.1 uncharacterized protein LOC114372879 [Glycine soja]|KHN30153.1 hypothetical protein glysoja_010531 [Glycine soja]|KRH23099.1 hypothetical protein GLYMA_13G338000 [Glycine max]|RZB84238.1 hypothetical protein D0Y65_032574 [Glycine soja]
Glyma.11G233500.Wm82.a4.v1	79.77	37.14	1.1156	0.037407	Up	yes	probably inactive leucine-rich repeat receptor-like protein kinase IMK2 [Glycine max]|BAH70328.1 receptor-like kinase [Glycine max]|BAH70329.1 receptor-like kinase [Glycine max]|KRH31195.1 hypothetical protein GLYMA_11G233500 [Glycine max]
Glyma.03G098600.Wm82.a4.v1	27.17	12.04	1.1979	0.037489	Up	yes	2-alkenal reductase (NADP(+)-dependent)-like [Glycine soja]|RZC19949.1 2-alkenal reductase (NADP(+)-dependent) [Glycine soja]
Glyma.19G030100.Wm82.a4.v1	25.15	9.96	1.3395	0.037545	Up	yes	uncharacterized protein LOC100815031 isoform X2 [Glycine max]
Glyma.13G031500.Wm82.a4.v1	71.2	33.87	1.0853	0.037933	Up	yes	cyclin-A1-1-like [Glycine soja]|KHN05188.1 Cyclin-A1-1 [Glycine soja]|KRH17986.1 hypothetical protein GLYMA_13G031500 [Glycine max]|RZB70644.1 Cyclin-A1-1 [Glycine soja]
Glyma.18G189700.Wm82.a4.v1	16.24	6.49	1.3172	0.03795	Up	yes	BEL1-like homeodomain protein 9 [Glycine max]|KRH00065.1 hypothetical protein GLYMA_18G189700 [Glycine max]
Glyma.03G250200.Wm82.a4.v1	43.77	19.09	1.2167	0.038522	Up	yes	uncharacterized protein LOC102663852 [Glycine max]|XP_028226745.1 uncharacterized protein LOC114407729 [Glycine soja]|KHN31493.1 hypothetical protein glysoja_035600 [Glycine soja]|KRH68784.1 hypothetical protein GLYMA_03G250200 [Glycine max]|RZC22406.1 hypothetical protein D0Y65_008179 [Glycine soja]
Glyma.13G038600.Wm82.a4.v1	12.74	1.54	2.9992	0.038642	Up	yes	stearoyl-acyl carrier protein desaturase [Glycine max]|XP_028196588.1 stearoyl-[acyl-carrier-protein] 9-desaturase 6, chloroplastic-like [Glycine soja]|KRH18113.1 hypothetical protein GLYMA_13G038600 [Glycine max]|ARO90287.1 stearoyl-acyl carrier protein desaturase (chloroplast) [Glycine max]|RZB70778.1 Stearoyl-[acyl-carrier-protein] 9-desaturase 6, chloroplastic [Glycine soja]
Glyma.15G058300.Wm82.a4.v1	28.11	10.31	1.4716	0.038874	Up	yes	uncharacterized protein At4g38062 [Glycine max]|XP_014623870.1 uncharacterized protein At4g38062 [Glycine max]|KRH10611.1 hypothetical protein GLYMA_15G058300 [Glycine max]|KRH10612.1 hypothetical protein GLYMA_15G058300 [Glycine max]
Glyma.06G112900.Wm82.a4.v1	71.54	35.81	1.0032	0.039138	Up	yes	long chain acyl-CoA synthetase 9, chloroplastic-like [Glycine soja]|RZC06946.1 Long chain acyl-CoA synthetase 9, chloroplastic isoform A [Glycine soja]
Glyma.12G193700.Wm82.a4.v1	44.52	21.54	1.0644	0.039364	Up	yes	uncharacterized protein LOC102660405 [Glycine max]|XP_028193712.1 uncharacterized protein LOC114379278 [Glycine soja]|KRH26785.1 hypothetical protein GLYMA_12G193700 [Glycine max]|RZB76662.1 hypothetical protein D0Y65_034889 [Glycine soja]
Glyma.14G087400.Wm82.a4.v1	13.79	4.27	1.7187	0.039385	Up	yes	LOW QUALITY PROTEIN: hypothetical protein GLYMA_14G087400 [Glycine max]
Glyma.11G014200.Wm82.a4.v1	38.7	17.71	1.1517	0.039434	Up	yes	ethylene-responsive transcription factor ERF021 [Glycine max]|XP_028189671.1 ethylene-responsive transcription factor ERF021-like [Glycine soja]|RZB77797.1 Ethylene-responsive transcription factor ERF021 [Glycine soja]
Glyma.06G316200.Wm82.a4.v1	16.69	7.08	1.2581	0.039819	Up	yes	inactive protein RESTRICTED TEV MOVEMENT 2 [Glycine max]|KRH56302.1 hypothetical protein GLYMA_06G316200 [Glycine max]
Glyma.08G357400.Wm82.a4.v1	165.63	82.55	1.0116	0.039774	Up	yes	LRR receptor-like serine/threonine-protein kinase RCH1 [Glycine max]|KRH46804.1 hypothetical protein GLYMA_08G357400 [Glycine max]
Glyma.06G000600.Wm82.a4.v1	123.48	61.95	1.0037	0.039918	Up	yes	Cyclin-B2-3 [Cajanus cajan]
Glyma.15G267000.Wm82.a4.v1	565.65	282.33	1.0047	0.040072	Up	yes	unknown [Glycine max]
Glyma.06G022500.Wm82.a4.v1	77.18	31.25	1.2899	0.040198	Up	yes	hypothetical protein GLYMA_06G022500 [Glycine max]
Glyma.17G237700.Wm82.a4.v1	3.32	0	4.1258	0.040214	Up	yes	hypothetical protein GLYMA_17G237700 [Glycine max]|RZB58384.1 hypothetical protein D0Y65_046822 [Glycine soja]
Glyma.05G004800.Wm82.a4.v1	21.25	8.47	1.3388	0.040246	Up	yes	cyclin-dependent protein kinase inhibitor SMR6-like [Glycine soja]|RZC10306.1 Cyclin-dependent protein kinase inhibitor SMR6 [Glycine soja]
Glyma.06G074100.Wm82.a4.v1	9.83	2.39	2.0172	0.040705	Up	yes	molybdate transporter 1 [Glycine max]|XP_028235341.1 molybdate transporter 1-like [Glycine soja]|KRH52537.1 hypothetical protein GLYMA_06G074100 [Glycine max]|RZC06253.1 Molybdate transporter 1 [Glycine soja]
Glyma.08G344100.Wm82.a4.v1	51.94	25.82	1.0183	0.040737	Up	yes	fimbrin-2 [Glycine max]|XP_028246315.1 fimbrin-2 [Glycine soja]|KHN10926.1 Fimbrin-like protein 2 [Glycine soja]|KRH46585.1 hypothetical protein GLYMA_08G344100 [Glycine max]|RZC00188.1 Fimbrin-2 [Glycine soja]
Glyma.08G324500.Wm82.a4.v1	12.92	4.32	1.5523	0.041136	Up	yes	glycerophosphodiester phosphodiesterase GDPDL4 isoform X2 [Glycine max]
Glyma.10G032000.Wm82.a4.v1	63.18	30.8	1.0445	0.04132	Up	yes	F-box/LRR-repeat protein 17 [Glycine max]|KRH32101.1 hypothetical protein GLYMA_10G032000 [Glycine max]
Glyma.06G288500.Wm82.a4.v1	20.31	9.05	1.183	0.04164	Up	yes	NAC domain-containing protein 73 [Glycine max]|XP_028238079.1 NAC domain-containing protein 73-like [Glycine soja]|KRH55882.1 hypothetical protein GLYMA_06G288500 [Glycine max]|KRH55883.1 hypothetical protein GLYMA_06G288500 [Glycine max]|KRH55884.1 hypothetical protein GLYMA_06G288500 [Glycine max]|RZC09607.1 NAC domain-containing protein 73 [Glycine soja]
Glyma.13G174700.Wm82.a4.v1	16.04	6.03	1.4047	0.041943	Up	yes	NAC domain-containing protein 73-like [Glycine soja]|KHN09961.1 NAC domain-containing protein 8 [Glycine soja]|RZB81533.1 NAC domain-containing protein 73 isoform A [Glycine soja]|RZB81534.1 NAC domain-containing protein 73 isoform B [Glycine soja]
Glyma.07G030100.Wm82.a4.v1	10.18	2.61	2.0246	0.042241	Up	yes	Histidine-containing phosphotransfer protein 6 [Glycine soja]
Glyma.09G273800.Wm82.a4.v1	40.08	20.3	1.0033	0.042405	Up	yes	uncharacterized protein LOC100811911 [Glycine max]|KRH40718.1 hypothetical protein GLYMA_09G273800 [Glycine max]
Glyma.15G077600.Wm82.a4.v1	22.64	3.51	2.6604	0.042405	Up	yes	protein E6 [Glycine max]|KRH10936.1 hypothetical protein GLYMA_15G077600 [Glycine max]
Glyma.17G013700.Wm82.a4.v1	17.94	6.69	1.4632	0.042377	Up	yes	uncharacterized protein LOC102665389 [Glycine max]|KRH02071.1 hypothetical protein GLYMA_17G013700 [Glycine max]
Glyma.07G147200.Wm82.a4.v1	17.26	5.96	1.5507	0.042491	Up	yes	UPF0481 protein At3g47200 [Glycine max]|KRH49316.1 hypothetical protein GLYMA_07G147200 [Glycine max]
Glyma.08G279600.Wm82.a4.v1	47.84	23.91	1.015	0.04265	Up	yes	uncharacterized protein At4g38062 [Glycine max]|KRH45557.1 hypothetical protein GLYMA_08G279600 [Glycine max]
Glyma.08G329000.Wm82.a4.v1	29.39	12.3	1.286	0.042622	Up	yes	uncharacterized protein LOC100811551 [Glycine max]|KRH46359.1 hypothetical protein GLYMA_08G329000 [Glycine max]
Glyma.01G011500.Wm82.a4.v1	4.5	0.39	3.5891	0.042754	Up	yes	hypothetical protein D0Y65_000121 [Glycine soja]
Glyma.09G236100.Wm82.a4.v1	15.88	4.96	1.6175	0.042831	Up	yes	hypothetical protein GLYMA_09G236100 [Glycine max]
Glyma.15G222500.Wm82.a4.v1	5.98	0.96	2.5736	0.04306	Up	yes	germin-like protein precursor [Glycine max]|XP_028203464.1 germin-like protein subfamily 3 member 4 [Glycine soja]|ACG69491.1 germin-like protein 15 [Glycine max]|KHN10139.1 Germin-like protein subfamily 3 member 4 [Glycine soja]|KRH13204.1 hypothetical protein GLYMA_15G222500 [Glycine max]|RZB65775.1 Germin-like protein subfamily 3 member 4 [Glycine soja]
Glyma.19G247800.Wm82.a4.v1	57.86	24.6	1.2509	0.043496	Up	yes	hypothetical protein D0Y65_052504 [Glycine soja]
Glyma.10G283000.Wm82.a4.v1	31.44	15.52	1.0314	0.043563	Up	yes	nitrate regulatory gene2 protein-like [Glycine soja]|KHN37389.1 hypothetical protein glysoja_013604 [Glycine soja]|RZB89551.1 Nitrate regulatory gene2 protein [Glycine soja]
Glyma.10G195200.Wm82.a4.v1	22.89	11.08	1.0494	0.043865	Up	yes	uncharacterized protein At5g39865 [Glycine max]|XP_028183755.1 uncharacterized protein At5g39865-like [Glycine soja]|KHN37903.1 Hypothetical protein glysoja_017027 [Glycine soja]|KRH34627.1 hypothetical protein GLYMA_10G195200 [Glycine max]|RZB88089.1 hypothetical protein D0Y65_027546 [Glycine soja]
Glyma.13G245100.Wm82.a4.v1	18.68	8.42	1.1685	0.044775	Up	yes	hypothetical protein GLYMA_13G245100 [Glycine max]
Glyma.12G173700.Wm82.a4.v1	10.18	3.05	1.7273	0.045026	Up	yes	beta-galactosidase 8-like [Glycine soja]|RZB76330.1 hypothetical protein D0Y65_034698 [Glycine soja]
Glyma.18G060200.Wm82.a4.v1	27.72	9.47	1.5708	0.045374	Up	yes	hypothetical protein glysoja_028290 [Glycine soja]
Glyma.05G014600.Wm82.a4.v1	7.16	1.12	2.73	0.045549	Up	yes	piriformospora indica-insensitive protein 2 [Glycine max]|KHN15161.1 Piriformospora indica-insensitive protein 2 [Glycine soja]|KRH56709.1 hypothetical protein GLYMA_05G014600 [Glycine max]|RZC10472.1 Piriformospora indica-insensitive protein 2 [Glycine soja]
Glyma.19G222000.Wm82.a4.v1	19.27	8.86	1.1226	0.045921	Up	yes	bHLH transcription factor PIF3 [Glycine max]|ALA09153.1 bHLH transcription factor, partial [Glycine max]|KRG96615.1 hypothetical protein GLYMA_19G222000 [Glycine max]
Glyma.18G027600.Wm82.a4.v1	33.28	15.26	1.1459	0.045994	Up	yes	uncharacterized protein LOC107641003 [Arachis ipaensis]|XP_025652972.1 uncharacterized protein LOC112748936 [Arachis hypogaea]
Glyma.08G102500.Wm82.a4.v1	52.78	24.38	1.1301	0.04618	Up	yes	Remorin 4.1 isoform C [Glycine soja]
Glyma.05G098700.Wm82.a4.v1	148.47	69.79	1.0966	0.046293	Up	yes	protein QUIRKY [Glycine max]|XP_028232135.1 FT-interacting protein 7-like [Glycine soja]|KRH57988.1 hypothetical protein GLYMA_05G098700 [Glycine max]|RZC11786.1 Protein QUIRKY [Glycine soja]
Glyma.12G233500.Wm82.a4.v1	39.42	19.45	1.0326	0.046657	Up	yes	protein trichome birefringence-like 42 [Glycine soja]|RZB77286.1 Protein trichome birefringence-like 42 [Glycine soja]
Glyma.04G073700.Wm82.a4.v1	31.97	13.19	1.2951	0.046871	Up	yes	hypothetical protein GLYMA_04G073700 [Glycine max]
Glyma.08G140800.Wm82.a4.v1	3.84	0.29	3.361	0.047481	Up	yes	hypothetical protein glysoja_008439 [Glycine soja]|KRH43301.1 hypothetical protein GLYMA_08G140800 [Glycine max]|RZB96862.1 hypothetical protein D0Y65_020524 [Glycine soja]
Glyma.14G090300.Wm82.a4.v1	34.1	16.44	1.0735	0.047971	Up	yes	uncharacterized protein LOC100803511 [Glycine max]|XP_028198984.1 uncharacterized protein LOC114383503 [Glycine soja]|KHN17190.1 hypothetical protein glysoja_010649 [Glycine soja]|KRH15470.1 hypothetical protein GLYMA_14G090300 [Glycine max]|RZB68243.1 Amino acid transporter AVT6A isoform B [Glycine soja]|RZB68244.1 Amino acid transporter AVT6A isoform C [Glycine soja]
Glyma.16G010500.Wm82.a4.v1	26.72	13.31	1.0071	0.047923	Up	yes	zinc finger CCCH domain-containing protein 62 isoform X1 [Glycine max]|XP_028206737.1 zinc finger CCCH domain-containing protein 62-like isoform X1 [Glycine soja]|KHN39602.1 Zinc finger CCCH domain-containing protein 62 [Glycine soja]|KRH06227.1 hypothetical protein GLYMA_16G010500 [Glycine max]|KRH06228.1 hypothetical protein GLYMA_16G010500 [Glycine max]|RZB59001.1 Zinc finger CCCH domain-conta…
Glyma.18G039200.Wm82.a4.v1	6.58	1.42	2.2407	0.04805	Up	yes	putative transcription factor bHLH086 [Glycine max]|KRG97923.1 hypothetical protein GLYMA_18G039200 [Glycine max]
Glyma.08G014600.Wm82.a4.v1	75.61	37.65	1.0197	0.048238	Up	yes	uncharacterized protein LOC100811734 [Glycine max]|XP_006584719.1 uncharacterized protein LOC100811734 [Glycine max]|XP_028244092.1 uncharacterized protein LOC114422091 [Glycine soja]|XP_028244093.1 uncharacterized protein LOC114422091 [Glycine soja]|KRH41175.1 hypothetical protein GLYMA_08G014600 [Glycine max]|KRH41176.1 hypothetical protein GLYMA_08G014600 [Glycine max]|KRH41177.1 hypothetical …
Glyma.04G011500.Wm82.a4.v1	3.03	0	3.9935	0.048413	Up	yes	hypothetical protein GLYMA_06G011600 [Glycine max]
Glyma.10G119100.Wm82.a4.v1	14.18	5.91	1.2716	0.048435	Up	yes	DNA-binding domain-containing protein [Glycine max]|XP_028183011.1 ethylene-responsive transcription factor ERF107-like [Glycine soja]|KHN30258.1 Ethylene-responsive transcription factor ERF106 [Glycine soja]|KRH33376.1 hypothetical protein GLYMA_10G119100 [Glycine max]|AZI95733.1 hypothetical protein [Glycine soja]|RZB86833.1 Ethylene-responsive transcription factor ERF106 [Glycine soja]
Glyma.02G178700.Wm82.a4.v1	9.6	2.85	1.7733	0.04852	Up	yes	Replication protein A 70 kDa DNA-binding subunit B [Glycine soja]
Glyma.14G073100.Wm82.a4.v1	64.61	31.33	1.0421	0.048786	Up	yes	uncharacterized protein LOC100800860 isoform X2 [Glycine max]
Glyma.07G126900.Wm82.a4.v1	5.24	0.76	2.8666	0.048964	Up	yes	Transcription factor RAX3 [Glycine soja]
Glyma.08G180500.Wm82.a4.v1	4.2	0.39	3.5078	0.049174	Up	yes	protein SODIUM POTASSIUM ROOT DEFECTIVE 3 [Glycine max]|XP_028247172.1 protein SODIUM POTASSIUM ROOT DEFECTIVE 3-like [Glycine soja]|KHN26732.1 hypothetical protein glysoja_011324 [Glycine soja]|KRH43920.1 hypothetical protein GLYMA_08G180500 [Glycine max]|RZB97484.1 Protein SODIUM POTASSIUM ROOT DEFECTIVE 1 [Glycine soja]
Glyma.17G198700.Wm82.a4.v1	270.26	121.32	1.159	0.049304	Up	yes	uncharacterized protein LOC100793327 precursor [Glycine max]|XP_028211239.1 peroxidase 45-like isoform X2 [Glycine soja]|ACU21346.1 unknown [Glycine max]|KHN40189.1 Peroxidase 16 [Glycine soja]|KRH04962.1 hypothetical protein GLYMA_17G198700 [Glycine max]|RZB57723.1 Peroxidase 16 isoform A [Glycine soja]
Glyma.12G060900.Wm82.a4.v1	51.25	24.54	1.0658	0.049551	Up	yes	laccase-2 [Glycine max]|XP_028192995.1 laccase-2-like [Glycine soja]|KHN32142.1 Laccase-2 [Glycine soja]|KRH24761.1 hypothetical protein GLYMA_12G060900 [Glycine max]|KRH24762.1 hypothetical protein GLYMA_12G060900 [Glycine max]|RZB74542.1 Laccase-2 [Glycine soja]
Glyma.17G177000.Wm82.a4.v1	4.42	0	4.5366	0.049581	Up	yes	precursor of CEP9 [Glycine max]|XP_028211758.1 precursor of CEP9-like [Glycine soja]|KHN28806.1 hypothetical protein glysoja_042164 [Glycine soja]|KRH04654.1 hypothetical protein GLYMA_17G177000 [Glycine max]|RZB57372.1 hypothetical protein D0Y65_046160 [Glycine soja]
Glyma.19G132500.Wm82.a4.v1	16.86	5.88	1.5119	0.049659	Up	yes	transcription factor ORG3-like [Glycine soja]|KHN14917.1 Transcription factor ORG2 [Glycine soja]|RZB47758.1 Transcription factor ORG2 isoform A [Glycine soja]|RZB47759.1 Transcription factor ORG2 isoform B [Glycine soja]
Glyma.10G045000.Wm82.a4.v1	14.33	5.76	1.3036	0.049829	Up	yes	hypothetical protein D0Y65_025999 [Glycine soja]
Glyma.20G241700.Wm82.a4.v1	10.19	3.15	1.6935	0.049955	Up	yes	chalcone--flavonone isomerase 2-A [Glycine max]|XP_028221511.1 chalcone--flavonone isomerase 2-A [Glycine soja]|ACU13680.1 unknown [Glycine max]|KHN20296.1 Chalcone--flavonone isomerase 2-A [Glycine soja]|KRG92978.1 hypothetical protein GLYMA_20G241700 [Glycine max]|RZB45547.1 Chalcone--flavonone isomerase 2-A [Glycine soja]
Glyma.17G081500.Wm82.a4.v1	16.77	149.41	-3.1516	6.3593e-11	Down	yes	hypothetical protein GLYMA_17G081500 [Glycine max]
Glyma.11G204766.Wm82.a4.v1	597.86	1354	-1.1801	8.9712e-10	Down	yes	cysteine-rich receptor-like protein kinase 2 [Glycine max]|KRH30750.1 hypothetical protein GLYMA_11G204800 [Glycine max]
Glyma.13G099600.Wm82.a4.v1	2813.55	6853.5	-1.2845	1.1924e-09	Down	yes	cadmium/zinc-transporting ATPase HMA3 [Glycine max]|XP_025980770.1 cadmium/zinc-transporting ATPase HMA3 [Glycine max]|KRH19069.1 hypothetical protein GLYMA_13G099600 [Glycine max]|KRH19070.1 hypothetical protein GLYMA_13G099600 [Glycine max]
Glyma.01G221200.Wm82.a4.v1	68.49	181.41	-1.4099	2.9565e-09	Down	yes	hypothetical protein GLYMA_11G022500 [Glycine max]
Glyma.13G267700.Wm82.a4.v1	191.27	409.85	-1.103	5.7017e-09	Down	yes	putative WRKY transcription factor 70, partial [Mucuna pruriens]
Glyma.06G267300.Wm82.a4.v1	52.74	211.76	-2.0049	9.7129e-09	Down	yes	disease resistance protein KR3 [Glycine max]|XP_006581062.1 resistance protein KR3 isoform X1 [Glycine max]|XP_028237925.1 TMV resistance protein N-like [Glycine soja]|AAN63807.1 resistance protein KR3 [Glycine max]|KRH55622.1 hypothetical protein GLYMA_06G267300 [Glycine max]|KRH55623.1 hypothetical protein GLYMA_06G267300 [Glycine max]|RZC09361.1 TMV resistance protein N isoform A [Glycine soja…
Glyma.11G112800.Wm82.a4.v1	47.54	176.45	-1.8894	9.5508e-09	Down	yes	B-box zinc finger protein 21 isoform B [Glycine soja]
Glyma.11G207000.Wm82.a4.v1	130.38	374.13	-1.5197	2.5302e-08	Down	yes	hypothetical protein GLYMA_11G207000 [Glycine max]
Glyma.09G187700.Wm82.a4.v1	2	47.25	-4.6074	2.6875e-08	Down	yes	probable strigolactone esterase DAD2 [Glycine soja]|KHN32012.1 Sigma factor sigB regulation protein rsbQ [Glycine soja]|KRH39243.1 hypothetical protein GLYMA_09G187700 [Glycine max]|RZB92703.1 putative strigolactone esterase DAD2 [Glycine soja]
Glyma.09G053700.Wm82.a4.v1	65.25	197.82	-1.6008	2.9679e-08	Down	yes	uncharacterized protein LOC100808896 isoform X1 [Glycine max]|XP_006586968.1 uncharacterized protein LOC100808896 isoform X1 [Glycine max]|XP_006586971.1 uncharacterized protein LOC100808896 isoform X1 [Glycine max]|XP_014617407.1 uncharacterized protein LOC100808896 isoform X1 [Glycine max]|XP_014617408.1 uncharacterized protein LOC100808896 isoform X1 [Glycine max]|XP_014617409.1 uncharacterize…
Glyma.17G227900.Wm82.a4.v1	613.13	1271.99	-1.0541	2.9446e-08	Down	yes	Fructan 6-exohydrolase isoform C [Glycine soja]|RZB58197.1 Fructan 6-exohydrolase isoform G [Glycine soja]
Glyma.03G160100.Wm82.a4.v1	30	135.69	-2.1659	3.2503e-08	Down	yes	cytochrome P450 94A1 [Glycine max]|XP_028225560.1 cytochrome P450 94A1-like [Glycine soja]|KRH67326.1 hypothetical protein GLYMA_03G160100 [Glycine max]|RZC20920.1 Cytochrome P450 94A1 [Glycine soja]
Glyma.11G134300.Wm82.a4.v1	19.2	96.64	-2.3243	6.662e-08	Down	yes	UDP-glycosyltransferase 76E11 [Glycine soja]
Glyma.03G038200.Wm82.a4.v1	3.1	33.17	-3.4	3.6637e-07	Down	yes	peroxidase P7-like isoform X1 [Glycine soja]|KRH65471.1 hypothetical protein GLYMA_03G038200 [Glycine max]|RZC19008.1 Cationic peroxidase 1 isoform A [Glycine soja]
Glyma.13G267600.Wm82.a4.v1	12.85	54.5	-2.0811	3.7516e-07	Down	yes	WRKY DNA-binding transcription factor 70-like [Glycine soja]|RZB83049.1 putative WRKY transcription factor 70 [Glycine soja]
Glyma.06G182000.Wm82.a4.v1	119.59	238.99	-1.0019	4.3742e-07	Down	yes	iron-sulfur cluster assembly protein 1 isoform X2 [Glycine max]|XP_028237113.1 iron-sulfur cluster assembly protein 1-like [Glycine soja]|KRH54391.1 hypothetical protein GLYMA_06G182000 [Glycine max]|RZC08139.1 Iron-sulfur cluster assembly protein 1 [Glycine soja]
Glyma.12G207400.Wm82.a4.v1	135.73	442.01	-1.7037	6.4862e-07	Down	yes	glutaredoxin-like family protein [Glycine max]|ACU23720.1 unknown [Glycine max]|KRH26996.1 hypothetical protein GLYMA_12G207400 [Glycine max]
Glyma.02G088700.Wm82.a4.v1	27.26	103.86	-1.9459	1.3082e-06	Down	yes	LEAF RUST 10 DISEASE-RESISTANCE LOCUS RECEPTOR-LIKE PROTEIN KINASE-like 1.4 isoform X1 [Glycine max]|XP_028200473.1 LEAF RUST 10 DISEASE-RESISTANCE LOCUS RECEPTOR-LIKE PROTEIN KINASE-like 1.4 [Glycine soja]|KRH70404.1 hypothetical protein GLYMA_02G088700 [Glycine max]
Glyma.10G010400.Wm82.a4.v1	6.65	111.2	-4.0787	3.9531e-06	Down	yes	transcription factor MYB78 [Glycine max]|XP_028183845.1 transcription factor MYB78-like [Glycine soja]|KHN00329.1 Myb-related protein 305 [Glycine soja]|KRH31760.1 hypothetical protein GLYMA_10G010400 [Glycine max]|RZB85117.1 Transcription factor MYB2 [Glycine soja]
Glyma.13G267500.Wm82.a4.v1	185.57	411.26	-1.1482	3.8549e-06	Down	yes	probable WRKY transcription factor 70 [Glycine max]|XP_028188964.1 WRKY DNA-binding transcription factor 70-like [Glycine soja]|KHN36908.1 Putative WRKY transcription factor 70 [Glycine soja]|KRH21926.1 hypothetical protein GLYMA_13G267500 [Glycine max]|RZB83048.1 putative WRKY transcription factor 70 [Glycine soja]
Glyma.18G177000.Wm82.a4.v1	106.58	334.51	-1.6511	4.6196e-06	Down	yes	putative mannitol dehydrogenase isoform B [Glycine soja]
Glyma.03G061300.Wm82.a4.v1	3902.57	7919.8	-1.0212	5.0444e-06	Down	yes	uncharacterized protein LOC100799020 [Glycine max]|XP_028224546.1 uncharacterized protein LOC114406149 [Glycine soja]|KHN31079.1 hypothetical protein glysoja_045912 [Glycine soja]|KRH65786.1 hypothetical protein GLYMA_03G061300 [Glycine max]|RZC19348.1 hypothetical protein D0Y65_006248 [Glycine soja]
Glyma.01G115500.Wm82.a4.v1	397.67	911.89	-1.1965	5.3915e-06	Down	yes	uncharacterized protein LOC100527430 [Glycine max]|XP_006572839.1 uncharacterized protein LOC100527430 isoform X1 [Glycine max]|ACU16520.1 unknown [Glycine max]|KRH75869.1 hypothetical protein GLYMA_01G115500 [Glycine max]|KRH75870.1 hypothetical protein GLYMA_01G115500 [Glycine max]
Glyma.13G285300.Wm82.a4.v1	43.72	160.24	-1.875	5.6548e-06	Down	yes	cytochrome P450 82A2 [Glycine max]|XP_028191542.1 cytochrome P450 82A2 [Glycine soja]|O81972.1 RecName: Full=Cytochrome P450 82A2; AltName: Full=Cytochrome P450 CP4|CAA71515.1 putative cytochrome P450 [Glycine max]|KRH22207.1 hypothetical protein GLYMA_13G285300 [Glycine max]|KRH22208.1 hypothetical protein GLYMA_13G285300 [Glycine max]|KRH22209.1 hypothetical protein GLYMA_13G285300 [Glycine max…
Glyma.19G130400.Wm82.a4.v1	118.14	256.37	-1.119	6.0546e-06	Down	yes	uncharacterized protein LOC100808231 [Glycine max]|KRG95105.1 hypothetical protein GLYMA_19G130400 [Glycine max]
Glyma.03G168000.Wm82.a4.v1	15.58	52.82	-1.7532	7.3159e-06	Down	yes	pleiotropic drug resistance protein 1-like isoform X1 [Glycine soja]
Glyma.19G229500.Wm82.a4.v1	23.27	86.61	-1.8913	7.5439e-06	Down	yes	protein SAR DEFICIENT 1 isoform X1 [Glycine max]|XP_028217112.1 protein SAR DEFICIENT 1-like isoform X1 [Glycine soja]|XP_028217113.1 protein SAR DEFICIENT 1-like isoform X1 [Glycine soja]|KHN43334.1 hypothetical protein glysoja_001917 [Glycine soja]|KRG96738.1 hypothetical protein GLYMA_19G229500 [Glycine max]|RZB49322.1 Calmodulin-binding protein 60 B isoform A [Glycine soja]|RZB49323.1 Calmodu…
Glyma.17G121900.Wm82.a4.v1	677.45	1450.23	-1.0977	9.1215e-06	Down	yes	uncharacterized protein LOC100794201 [Glycine max]|XP_028209535.1 uncharacterized protein LOC114392557 [Glycine soja]|KRH03818.1 hypothetical protein GLYMA_17G121900 [Glycine max]|RZB56545.1 hypothetical protein D0Y65_045613 [Glycine soja]
Glyma.19G139300.Wm82.a4.v1	41.06	96	-1.2228	1.0389e-05	Down	yes	Magnesium-chelatase subunit ChlH, chloroplastic isoform B [Glycine soja]
Glyma.20G169200.Wm82.a4.v1	1597.25	5244.31	-1.7151	1.1584e-05	Down	yes	peroxidase 12 [Glycine max]|KRG91690.1 hypothetical protein GLYMA_20G169200 [Glycine max]
Glyma.08G246700.Wm82.a4.v1	104.97	423.61	-2.0135	1.4989e-05	Down	yes	flavonoid 4&apos;-O-methyltransferase [Glycine soja]|KHN14033.1 Isoflavone 7-O-methyltransferase [Glycine soja]|RZB98659.1 Flavonoid 4&apos;-O-methyltransferase [Glycine soja]
Glyma.06G020800.Wm82.a4.v1	40.25	246.5	-2.6153	1.653e-05	Down	yes	uncharacterized protein At1g76070 [Glycine max]|XP_028234657.1 uncharacterized protein At1g76070-like [Glycine soja]|KRH51653.1 hypothetical protein GLYMA_06G020800 [Glycine max]|RZC05364.1 hypothetical protein D0Y65_013496 [Glycine soja]
Glyma.11G129500.Wm82.a4.v1	76.08	398.15	-2.3867	1.7863e-05	Down	yes	cyanogenic beta-glucosidase [Glycine max]|XP_028190032.1 cyanogenic beta-glucosidase-like [Glycine soja]|KHN33931.1 Beta-glucosidase 24 [Glycine soja]|KRH29659.1 hypothetical protein GLYMA_11G129500 [Glycine max]|RZB79706.1 Beta-glucosidase 24 isoform A [Glycine soja]
Glyma.11G010500.Wm82.a4.v1	61.19	154.32	-1.3424	1.9253e-05	Down	yes	4-coumarate:CoA ligase isoenzyme 3 [Glycine max]|XP_028190884.1 4-coumarate--CoA ligase 2-like [Glycine soja]|AAC97389.1 4-coumarate:CoA ligase isoenzyme 3 [Glycine max]|AAC97599.1 4-coumarate:CoA ligase isoenzyme 3 [Glycine max]|RZB77725.1 4-coumarate--CoA ligase 2 isoform A [Glycine soja]|RZB77726.1 4-coumarate--CoA ligase 2 isoform B [Glycine soja]|RZB77727.1 4-coumarate--CoA ligase 2 isoform …
Glyma.06G220700.Wm82.a4.v1	91.58	210.5	-1.1966	2.0197e-05	Down	yes	cucumber peeling cupredoxin [Glycine max]|XP_028237511.1 cucumber peeling cupredoxin-like [Glycine soja]|KRH54947.1 hypothetical protein GLYMA_06G220700 [Glycine max]|RZC08692.1 Cucumber peeling cupredoxin [Glycine soja]
Glyma.06G300000.Wm82.a4.v1	15.52	90.38	-2.5385	2.2692e-05	Down	yes	transcription factor MYB30-like [Glycine soja]|KHN41176.1 Myb-related protein Myb4 [Glycine soja]|RZC09771.1 Transcription factor MYB15 [Glycine soja]
Glyma.14G038400.Wm82.a4.v1	2.89	28.71	-3.3281	2.3539e-05	Down	yes	hypothetical protein GLYMA_14G038400 [Glycine max]
Glyma.13G267300.Wm82.a4.v1	53.8	275.02	-2.3538	2.6252e-05	Down	yes	hypothetical protein glysoja_001641 [Glycine soja]|KRH21923.1 hypothetical protein GLYMA_13G267300 [Glycine max]|RZB83045.1 hypothetical protein D0Y65_031892 [Glycine soja]
Glyma.16G207500.Wm82.a4.v1	60.85	131.29	-1.1049	2.5872e-05	Down	yes	hypothetical protein GLYMA_16G207500 [Glycine max]
Glyma.19G094100.Wm82.a4.v1	102.55	289.77	-1.4973	2.5665e-05	Down	yes	unknown [Glycine max]
Glyma.15G160700.Wm82.a4.v1	61.61	144.2	-1.2215	2.7985e-05	Down	yes	uncharacterized protein LOC114387906 isoform X1 [Glycine soja]|XP_028203955.1 uncharacterized protein LOC114387906 isoform X1 [Glycine soja]|XP_028203956.1 uncharacterized protein LOC114387906 isoform X1 [Glycine soja]|XP_028203957.1 uncharacterized protein LOC114387906 isoform X1 [Glycine soja]|XP_028203958.1 uncharacterized protein LOC114387906 isoform X1 [Glycine soja]|XP_028203959.1 uncharact…
Glyma.16G055900.Wm82.a4.v1	248.12	497.55	-1.0025	2.8278e-05	Down	yes	peroxidase 55 [Glycine max]|XP_028205974.1 peroxidase 55-like [Glycine soja]|KRH06936.1 hypothetical protein GLYMA_16G055900 [Glycine max]|RZB59739.1 Peroxidase 55 [Glycine soja]
Glyma.06G319460.Wm82.a4.v1	101.39	237.29	-1.224	2.9142e-05	Down	yes	probable glucan 1,3-beta-glucosidase A [Glycine max]|XP_028238434.1 probable glucan 1,3-beta-glucosidase A [Glycine soja]|KHN20593.1 Putative glucan 1,3-beta-glucosidase A [Glycine soja]|RZC10055.1 putative glucan 1,3-beta-glucosidase A isoform A [Glycine soja]
Glyma.02G155902.Wm82.a4.v1	12.48	46.43	-1.9188	3.1975e-05	Down	yes	hypothetical protein GLYMA_02G155900 [Glycine max]|KRH71573.1 hypothetical protein GLYMA_02G155900 [Glycine max]|KRH71574.1 hypothetical protein GLYMA_02G155900 [Glycine max]|KRH71575.1 hypothetical protein GLYMA_02G155900 [Glycine max]|RZC25165.1 hypothetical protein D0Y65_004032 [Glycine soja]
Glyma.15G156100.Wm82.a4.v1	0.37	22.53	-6.0341	3.7333e-05	Down	yes	isoflavone 2&apos;-hydroxylase-like [Glycine max]|XP_028202574.1 isoflavone 2&apos;-hydroxylase-like [Glycine soja]|ABC68400.1 cytochrome P450 monooxygenase CYP81E10 [Glycine max]|ABC68402.1 cytochrome P450 monooxygenase CYP82E13 [Glycine max]|KHN47739.1 Isoflavone 2&apos;-hydroxylase [Glycine soja]|KRH12162.1 hypothetical protein GLYMA_15G156100 [Glycine max]|RZB64783.1 Isoflavone 2&apos;-hydrox…
Glyma.20G170500.Wm82.a4.v1	183	383.14	-1.0679	4.0715e-05	Down	yes	hypothetical protein GLYMA_20G170500 [Glycine max]|KRG91714.1 hypothetical protein GLYMA_20G170500 [Glycine max]
Glyma.06G102300.Wm82.a4.v1	563.53	1143.62	-1.02	4.497e-05	Down	yes	7-deoxyloganetin glucosyltransferase isoform X1 [Glycine max]|XP_028235730.1 7-deoxyloganetin glucosyltransferase-like isoform X1 [Glycine soja]
Glyma.06G307700.Wm82.a4.v1	68.92	171.83	-1.314	4.7465e-05	Down	yes	probable WRKY transcription factor 31 [Glycine max]|KRH56160.1 hypothetical protein GLYMA_06G307700 [Glycine max]
Glyma.03G202600.Wm82.a4.v1	65.83	331.54	-2.3309	5.2732e-05	Down	yes	E3 ubiquitin-protein ligase PUB22 [Glycine max]|XP_028226111.1 E3 ubiquitin-protein ligase PUB22-like [Glycine soja]|KHN33151.1 E3 ubiquitin-protein ligase PUB22 [Glycine soja]|KRH68014.1 hypothetical protein GLYMA_03G202600 [Glycine max]|RZC21610.1 E3 ubiquitin-protein ligase PUB22 [Glycine soja]
Glyma.09G128300.Wm82.a4.v1	61.96	162.05	-1.3786	5.5501e-05	Down	yes	UDP-glycosyltransferase 13 [Glycine max]|XP_028248431.1 UDP-glycosyltransferase 13 [Glycine soja]|KRH38326.1 hypothetical protein GLYMA_09G128300 [Glycine max]|RZB91825.1 UDP-glycosyltransferase 13 [Glycine soja]
Glyma.20G001400.Wm82.a4.v1	199.45	477.53	-1.2568	5.657e-05	Down	yes	peroxidase 5 [Glycine max]|XP_028220940.1 peroxidase 5-like [Glycine soja]|KRG89106.1 hypothetical protein GLYMA_20G001400 [Glycine max]|RZB41765.1 Peroxidase 5 [Glycine soja]
Glyma.15G131400.Wm82.a4.v1	563.31	1348.68	-1.2587	5.8337e-05	Down	yes	hypothetical protein D0Y65_040778 [Glycine soja]
Glyma.07G178100.Wm82.a4.v1	12.19	40.89	-1.7426	5.9487e-05	Down	yes	unknown [Glycine max]
Glyma.19G106800.Wm82.a4.v1	26.29	85.58	-1.6982	6.3935e-05	Down	yes	glyceraldehyde-3-phosphate dehydrogenase A subunit [Glycine max]|XP_028217992.1 glyceraldehyde-3-phosphate dehydrogenase A, chloroplastic [Glycine soja]|KHN46369.1 Glyceraldehyde-3-phosphate dehydrogenase A, chloroplastic [Glycine soja]|KRG94751.1 hypothetical protein GLYMA_19G106800 [Glycine max]|RZB47338.1 Glyceraldehyde-3-phosphate dehydrogenase A, chloroplastic isoform A [Glycine soja]|RZB473…
Glyma.03G002300.Wm82.a4.v1	14.33	48.48	-1.7427	6.8174e-05	Down	yes	probable WRKY transcription factor 70-like [Glycine max]|ACU19888.1 unknown [Glycine max]|ALA09253.1 WRKY transcription factor [Glycine max]
Glyma.08G062700.Wm82.a4.v1	14.26	109.09	-2.9331	6.8338e-05	Down	yes	probably inactive leucine-rich repeat receptor-like protein kinase At5g48380 [Glycine max]|KRH41999.1 hypothetical protein GLYMA_08G062700 [Glycine max]
Glyma.08G100400.Wm82.a4.v1	44.05	153.34	-1.7977	8.0177e-05	Down	yes	phospholipase A1-Igamma1, chloroplastic [Glycine max]|KRH42609.1 hypothetical protein GLYMA_08G100400 [Glycine max]
Glyma.17G015400.Wm82.a4.v1	44.23	147.54	-1.7355	8.1703e-05	Down	yes	cytochrome P450 77A1 [Glycine max]|XP_028211352.1 cytochrome P450 77A1-like [Glycine soja]|KRH02095.1 hypothetical protein GLYMA_17G015400 [Glycine max]|RZB54697.1 Cytochrome P450 77A3 isoform A [Glycine soja]|RZB54698.1 Cytochrome P450 77A3 isoform B [Glycine soja]
Glyma.08G320200.Wm82.a4.v1	48.91	110.53	-1.167	8.9933e-05	Down	yes	WRKY transcription factor 6 isoform X1 [Glycine max]|KRH46231.1 hypothetical protein GLYMA_08G320200 [Glycine max]
Glyma.11G134800.Wm82.a4.v1	352.62	726.05	-1.0418	9.2123e-05	Down	yes	hypothetical protein D0Y65_029841 [Glycine soja]
Glyma.10G161500.Wm82.a4.v1	4.66	69.21	-3.8828	0.00010343	Down	yes	uncharacterized protein LOC100500690 precursor [Glycine max]|XP_028183799.1 uncharacterized protein LOC114370600 [Glycine soja]|ACU15834.1 unknown [Glycine max]|KHN16192.1 hypothetical protein glysoja_012168 [Glycine soja]|KRH34078.1 hypothetical protein GLYMA_10G161500 [Glycine max]|RZB87525.1 hypothetical protein D0Y65_027235 [Glycine soja]
Glyma.06G260900.Wm82.a4.v1	8.05	37.64	-2.2175	0.00010605	Down	yes	hypothetical protein GLYMA_06G260900 [Glycine max]
Glyma.17G222300.Wm82.a4.v1	64.33	307.32	-2.2559	0.0001127	Down	yes	WRKY transcription factor 30 isoform X1 [Glycine max]|XP_028209792.1 probable WRKY transcription factor 40 isoform X1 [Glycine soja]|KRH05350.1 hypothetical protein GLYMA_17G222300 [Glycine max]|RZB58095.1 putative WRKY transcription factor 40 [Glycine soja]
Glyma.08G109500.Wm82.a4.v1	53.3	233.07	-2.1293	0.00012286	Down	yes	chalcone synthase 1 [Glycine max]|ABQ63059.1 chalcone synthase 9 [Glycine max]|KRH42760.1 hypothetical protein GLYMA_08G109500 [Glycine max]
Glyma.20G245100.Wm82.a4.v1	19.64	82.65	-2.0647	0.00012713	Down	yes	glycinol 4-dimethylallyltransferase-like [Glycine soja]|RZB45623.1 Glycinol 4-dimethylallyltransferase isoform A [Glycine soja]|RZB45624.1 Glycinol 4-dimethylallyltransferase isoform B [Glycine soja]|RZB45625.1 Glycinol 4-dimethylallyltransferase isoform C [Glycine soja]|RZB45626.1 Glycinol 4-dimethylallyltransferase isoform D [Glycine soja]
Glyma.06G137000.Wm82.a4.v1	48.99	134.27	-1.4531	0.00013159	Down	yes	Protein DOWNY MILDEW RESISTANCE 6 isoform B [Glycine soja]
Glyma.08G091500.Wm82.a4.v1	31.41	127.6	-2.0164	0.00013974	Down	yes	hypothetical protein GLYMA_05G136100 [Glycine max]
Glyma.12G054100.Wm82.a4.v1	40.98	173.46	-2.0795	0.00013911	Down	yes	hypothetical protein GLYMA_12G054100 [Glycine max]
Glyma.12G234700.Wm82.a4.v1	238.6	569.66	-1.255	0.00013947	Down	yes	miraculin [Glycine max]|XP_028193081.1 miraculin-like [Glycine soja]|KHN19474.1 Miraculin [Glycine soja]|KRH27433.1 hypothetical protein GLYMA_12G234700 [Glycine max]|RZB77312.1 Miraculin [Glycine soja]
Glyma.13G365000.Wm82.a4.v1	4.65	28.27	-2.5811	0.00015392	Down	yes	uncharacterized protein LOC100784964 [Glycine max]|KRH23571.1 hypothetical protein GLYMA_13G365000 [Glycine max]
Glyma.06G310100.Wm82.a4.v1	64.9	305.87	-2.2367	0.00018002	Down	yes	probable carboxylesterase 15 [Glycine max]|XP_028238322.1 probable carboxylesterase 15 [Glycine soja]|KRH56206.1 hypothetical protein GLYMA_06G310100 [Glycine max]|RZC09911.1 putative carboxylesterase 6 [Glycine soja]
Glyma.11G043700.Wm82.a4.v1	11	100.66	-3.1903	0.00019172	Down	yes	Transcription factor bHLH25 isoform C [Glycine soja]
Glyma.09G160100.Wm82.a4.v1	37.46	83.67	-1.1571	0.00019446	Down	yes	uncharacterized protein LOC100816914 isoform X2 [Glycine max]|XP_028181699.1 uncharacterized protein LOC114368671 isoform X2 [Glycine soja]|KHM99771.1 hypothetical protein glysoja_023912 [Glycine soja]|KRH38815.1 hypothetical protein GLYMA_09G160100 [Glycine max]|RZB92272.1 hypothetical protein D0Y65_024333 [Glycine soja]
Glyma.09G270900.Wm82.a4.v1	33.71	149.1	-2.1497	0.00019437	Down	yes	calcium-binding protein CAST [Glycine max]|XP_028179958.1 calcium-binding protein CAST [Glycine soja]|KRH40630.1 hypothetical protein GLYMA_09G270900 [Glycine max]|RZB94109.1 Calcium-binding protein CML42 [Glycine soja]
Glyma.19G263300.Wm82.a4.v1	50.54	152.5	-1.5885	0.00020538	Down	yes	Linoleate 13S-lipoxygenase 3-1, chloroplastic [Glycine soja]
Glyma.09G018900.Wm82.a4.v1	15.68	105.64	-2.7631	0.00021308	Down	yes	probable leucine-rich repeat receptor-like protein kinase At5g49770 [Glycine soja]|KHN40741.1 Putative leucine-rich repeat receptor-like protein kinase [Glycine soja]|RZB90200.1 putative leucine-rich repeat receptor-like protein kinase [Glycine soja]
Glyma.07G093900.Wm82.a4.v1	1.92	24.67	-3.6847	0.00021813	Down	yes	protein SAR DEFICIENT 1 [Glycine max]|KRH48514.1 hypothetical protein GLYMA_07G093900 [Glycine max]
Glyma.05G024000.Wm82.a4.v1	64.15	241.57	-1.9127	0.00022511	Down	yes	probable LRR receptor-like serine/threonine-protein kinase At1g74360 [Glycine max]|XP_028231354.1 probable LRR receptor-like serine/threonine-protein kinase At1g74360 [Glycine soja]|RZC10632.1 putative LRR receptor-like serine/threonine-protein kinase [Glycine soja]
Glyma.10G114600.Wm82.a4.v1	17.27	91.26	-2.3945	0.00022453	Down	yes	cytochrome P450 71D8-like [Glycine max]|KRH33306.1 hypothetical protein GLYMA_10G114600 [Glycine max]
Glyma.01G180432.Wm82.a4.v1	256.42	794.82	-1.631	0.00022993	Down	yes	uncharacterized protein LOC102660003 [Glycine max]
Glyma.02G007400.Wm82.a4.v1	7.17	79.6	-3.4793	0.00025059	Down	yes	unknown [Glycine max]
Glyma.15G202700.Wm82.a4.v1	30.15	84.41	-1.4941	0.00025985	Down	yes	probable LRR receptor-like serine/threonine-protein kinase At3g47570 [Glycine max]|KRH12894.1 hypothetical protein GLYMA_15G202700 [Glycine max]
Glyma.14G049000.Wm82.a4.v1	71.3	182.08	-1.3517	0.00026191	Down	yes	1-aminocyclopropane-1-carboxylate oxidase 4 [Glycine soja]
Glyma.20G032500.Wm82.a4.v1	4.8	24.86	-2.3907	0.00026614	Down	yes	phosphate transporter PHO1 homolog 3 [Glycine max]|KRG89567.1 hypothetical protein GLYMA_20G032500 [Glycine max]
Glyma.11G132802.Wm82.a4.v1	605.72	1407.58	-1.2168	0.0002704	Down	yes	extensin-2-like isoform X2 [Glycine soja]
Glyma.03G088800.Wm82.a4.v1	9.39	58.49	-2.6442	0.00027316	Down	yes	serine/threonine-protein kinase OXI1 [Glycine max]|KRH66186.1 hypothetical protein GLYMA_03G088800 [Glycine max]
Glyma.01G115700.Wm82.a4.v1	8.2	29.14	-1.8239	0.00028305	Down	yes	UPF0481 protein At3g47200 [Glycine max]|KRH75872.1 hypothetical protein GLYMA_01G115700 [Glycine max]
Glyma.02G082700.Wm82.a4.v1	9.67	43.71	-2.1617	0.00028379	Down	yes	Tryptophan aminotransferase-related protein 4 isoform B [Glycine soja]
Glyma.11G218900.Wm82.a4.v1	90.84	247.58	-1.4432	0.00027845	Down	yes	receptor-like cytoplasmic kinase 176 isoform X1 [Glycine soja]|RZB72816.1 Receptor-like cytoplasmic kinase 176 isoform A [Glycine soja]
Glyma.11G129900.Wm82.a4.v1	41.52	220.17	-2.4058	0.00028974	Down	yes	cyanogenic beta-glucosidase [Glycine max]|XP_028187715.1 cyanogenic beta-glucosidase-like [Glycine soja]|KRH29663.1 hypothetical protein GLYMA_11G129900 [Glycine max]|RZB79711.1 Beta-glucosidase 24 [Glycine soja]
Glyma.01G130800.Wm82.a4.v1	10.35	41.79	-2.0236	0.0002935	Down	yes	Cationic peroxidase 1 [Glycine soja]
Glyma.07G108400.Wm82.a4.v1	114.16	348.31	-1.6079	0.00029676	Down	yes	putative receptor protein kinase ZmPK1 [Glycine soja]|KHN25077.1 Putative receptor protein kinase ZmPK1 [Glycine soja]|KRH48734.1 hypothetical protein GLYMA_07G108400 [Glycine max]
Glyma.16G016100.Wm82.a4.v1	100.21	219.45	-1.1314	0.00031888	Down	yes	hypothetical protein GLYMA_07G047600 [Glycine max]
Glyma.19G255500.Wm82.a4.v1	344.22	1247.68	-1.8576	0.00031679	Down	yes	Cyclic nucleotide-gated ion channel 1 [Glycine soja]
Glyma.01G108700.Wm82.a4.v1	662.03	1707.99	-1.3667	0.00032217	Down	yes	hypothetical protein D0Y65_006421 [Glycine soja]
Glyma.03G038700.Wm82.a4.v1	70.49	168.92	-1.2567	0.00032161	Down	yes	peroxidase P7 [Glycine max]|KRH65476.1 hypothetical protein GLYMA_03G038700 [Glycine max]
Glyma.02G195300.Wm82.a4.v1	451.4	1301.38	-1.5272	0.00033968	Down	yes	syntaxin-121-like [Glycine max]|XP_028210915.1 syntaxin-121-like [Glycine soja]|KRH72168.1 hypothetical protein GLYMA_02G195300 [Glycine max]|RZC25772.1 Syntaxin-121 [Glycine soja]
Glyma.10G234700.Wm82.a4.v1	1.33	35.76	-4.7783	0.00038492	Down	yes	Cytochrome P450 714C2 isoform C [Glycine soja]
Glyma.05G013700.Wm82.a4.v1	33.46	157.19	-2.2298	0.00041598	Down	yes	uncharacterized protein LOC100527712 [Glycine max]|XP_028231219.1 uncharacterized protein LOC114411739 [Glycine soja]|ACU16862.1 unknown [Glycine max]|KRH56698.1 hypothetical protein GLYMA_05G013700 [Glycine max]|RZC10456.1 hypothetical protein D0Y65_010968 [Glycine soja]
Glyma.13G032100.Wm82.a4.v1	313.99	955.46	-1.6048	0.00043272	Down	yes	Putative receptor-like protein kinase [Glycine soja]
Glyma.01G130500.Wm82.a4.v1	67.02	142.04	-1.0805	0.00044459	Down	yes	Peroxidase 52 [Glycine soja]
Glyma.03G040900.Wm82.a4.v1	32.73	128.7	-1.9732	0.00044191	Down	yes	Protein LURP-one-related 15 isoform B [Glycine soja]
Glyma.06G317800.Wm82.a4.v1	47.9	177.38	-1.8894	0.00045528	Down	yes	Derlin-1 isoform B [Glycine soja]
Glyma.12G054200.Wm82.a4.v1	7.98	54.95	-2.7701	0.00045523	Down	yes	cyanogenic beta-glucosidase [Glycine max]|KRH24663.1 hypothetical protein GLYMA_12G054200 [Glycine max]
Glyma.17G049900.Wm82.a4.v1	2.59	25.54	-3.3121	0.00045135	Down	yes	12-oxophytodienoate reductase 3 [Glycine soja]
Glyma.11G200201.Wm82.a4.v1	128.96	264.85	-1.0396	0.00047516	Down	yes	root phototropism protein 2-like [Glycine soja]|RZB81032.1 Root phototropism protein 2 [Glycine soja]
Glyma.12G091200.Wm82.a4.v1	7.24	62.11	-3.0964	0.00046937	Down	yes	NAC domain-containing protein 90 isoform X1 [Glycine max]|KRH25264.1 hypothetical protein GLYMA_12G091200 [Glycine max]
Glyma.02G249600.Wm82.a4.v1	41.8	100.23	-1.2516	0.0005	Down	yes	Ribulose bisphosphate carboxylase/oxygenase activase 1, chloroplastic [Glycine soja]
Glyma.01G217600.Wm82.a4.v1	517.4	1115.14	-1.1071	0.00054598	Down	yes	hypothetical protein GLYMA_01G217600 [Glycine max]
Glyma.03G249100.Wm82.a4.v1	18.77	84.12	-2.1617	0.00054501	Down	yes	hypothetical protein glysoja_035589 [Glycine soja]|KRH68769.1 hypothetical protein GLYMA_03G249100 [Glycine max]|RZC22385.1 hypothetical protein D0Y65_008167 [Glycine soja]
Glyma.01G225500.Wm82.a4.v1	41.67	97.96	-1.2406	0.0005519	Down	yes	uncharacterized protein LOC102660531 [Glycine max]|XP_028248171.1 uncharacterized protein LOC114425438 [Glycine soja]|KHN25645.1 hypothetical protein glysoja_018219 [Glycine soja]|KRH77646.1 hypothetical protein GLYMA_01G225500 [Glycine max]|RZC31341.1 hypothetical protein D0Y65_002332 [Glycine soja]
Glyma.07G262700.Wm82.a4.v1	199.08	698.63	-1.8103	0.00055526	Down	yes	WRKY transcription factor 6 [Glycine max]|XP_028241880.1 WRKY transcription factor 6-like [Glycine soja]|KRH51128.1 hypothetical protein GLYMA_07G262700 [Glycine max]|RZC04767.1 WRKY transcription factor 6 [Glycine soja]
Glyma.17G093900.Wm82.a4.v1	489.15	1688.37	-1.7872	0.00055644	Down	yes	two-component response regulator ARR5 isoform X1 [Glycine max]|XP_028211493.1 two-component response regulator ARR5-like isoform X1 [Glycine soja]|KHN18496.1 Two-component response regulator ARR5 [Glycine soja]|KRH03376.1 hypothetical protein GLYMA_17G093900 [Glycine max]|RZB56059.1 Two-component response regulator ARR5 isoform A [Glycine soja]
Glyma.15G228500.Wm82.a4.v1	238.61	573.72	-1.265	0.00059409	Down	yes	uncharacterized protein LOC100527108 precursor [Glycine max]|KRH13287.1 hypothetical protein GLYMA_15G228500 [Glycine max]|RZB65865.1 hypothetical protein D0Y65_041789 [Glycine soja]
Glyma.05G234600.Wm82.a4.v1	50.32	171.33	-1.7641	0.00059936	Down	yes	MYB transcription factor MYB84 [Glycine max]|XP_028233907.1 transcription factor MYB21-like [Glycine soja]|ABH02839.1 MYB transcription factor MYB84 [Glycine max]|KHN21571.1 Transcription factor MYB21 [Glycine soja]|KRH60346.1 hypothetical protein GLYMA_05G234600 [Glycine max]|APA28811.1 R2R3-type MYB transcription factor MYB84 [Glycine max]|RZC13959.1 Transcription factor MYB62 [Glycine soja]
Glyma.05G204600.Wm82.a4.v1	27.33	137.31	-2.3285	0.00061829	Down	yes	protein P21-like [Glycine max]|KRH59826.1 hypothetical protein GLYMA_05G204600 [Glycine max]
Glyma.17G155300.Wm82.a4.v1	31.77	98.22	-1.6212	0.00062043	Down	yes	uncharacterized protein LOC102660238 [Glycine max]|XP_028210258.1 uncharacterized protein LOC114393192 [Glycine soja]|KHN01694.1 hypothetical protein glysoja_013005 [Glycine soja]|KRH04339.1 hypothetical protein GLYMA_17G155300 [Glycine max]|RZB57045.1 hypothetical protein D0Y65_045934 [Glycine soja]
Glyma.10G295300.Wm82.a4.v1	26.23	90.97	-1.8118	0.00063095	Down	yes	glycinol 4-dimethylallyltransferase [Glycine max]|B9A1Q4.1 RecName: Full=Glycinol 4-dimethylallyltransferase; AltName: Full=Dimethylallyl diphosphate:(6aS,11aS)-(-)-3,9,6a-trihydroxypterocarpan ((-)-glycinol) 4-dimethylallyltransferase; AltName: Full=Glyceollin synthase; AltName: Full=Pterocarpan 4-dimethylallyltransferase; Flags: Precursor|BAH22520.1 pterocarpan 4-dimethylallyltransferase [Glyci…
Glyma.13G035800.Wm82.a4.v1	20.4	90.61	-2.1531	0.00064462	Down	yes	uncharacterized protein LOC114381577 [Glycine soja]
Glyma.11G254300.Wm82.a4.v1	111.27	229.38	-1.043	0.00067712	Down	yes	selenium-binding protein 1 [Glycine max]|KRH31563.1 hypothetical protein GLYMA_11G254300 [Glycine max]
Glyma.15G013900.Wm82.a4.v1	14.48	53.63	-1.8838	0.00067557	Down	yes	coatomer subunit beta&apos;-3 [Vigna radiata var. radiata]
Glyma.02G166900.Wm82.a4.v1	3.55	26.52	-2.9263	0.00068407	Down	yes	hypothetical protein glysoja_009720 [Glycine soja]
Glyma.06G027200.Wm82.a4.v1	3.55	22.88	-2.6346	0.00070756	Down	yes	MADS-box protein NMH7 [Glycine max]|AAQ81636.1 MADS-box protein GmNMH7 [Glycine max]
Glyma.19G200200.Wm82.a4.v1	5.4	50.65	-3.2269	0.00070608	Down	yes	E3 ubiquitin-protein ligase PUB22 [Glycine max]|XP_028216921.1 E3 ubiquitin-protein ligase PUB22-like [Glycine soja]|KRG96268.1 hypothetical protein GLYMA_19G200200 [Glycine max]
Glyma.04G152902.Wm82.a4.v1	1.26	15.61	-3.6184	0.00073255	Down	yes	hypothetical protein GLYMA_04G152900 [Glycine max]
Glyma.14G178700.Wm82.a4.v1	14.03	46.68	-1.7286	0.00073035	Down	yes	putative clathrin assembly protein At4g40080 [Glycine max]|KRH16799.1 hypothetical protein GLYMA_14G178700 [Glycine max]
Glyma.10G180800.Wm82.a4.v1	71.67	183.56	-1.3551	0.00074319	Down	yes	MYB29 protein [Glycine max]|BAA81733.2 GmMYB29A2 [Glycine max]|ACU22997.1 unknown [Glycine max]|KRH34387.1 hypothetical protein GLYMA_10G180800 [Glycine max]
Glyma.13G035900.Wm82.a4.v1	97.8	280.93	-1.5272	0.00074001	Down	yes	uncharacterized protein LOC114381577 [Glycine soja]
Glyma.04G133400.Wm82.a4.v1	62.14	132.07	-1.0887	0.0007894	Down	yes	protein LNK3 [Glycine max]|XP_028228754.1 protein LNK3-like [Glycine soja]|KRH62805.1 hypothetical protein GLYMA_04G133400 [Glycine max]|RZC16405.1 Protein LNK3 [Glycine soja]
Glyma.08G277100.Wm82.a4.v1	173.24	393.05	-1.1825	0.00079257	Down	yes	putative 1-deoxy-D-xylulose-5-phosphate synthase 2, chloroplastic isoform A [Glycine soja]
Glyma.18G216800.Wm82.a4.v1	292.03	659.51	-1.1752	0.00078999	Down	yes	putative LRR receptor-like serine/threonine-protein kinase isoform B [Glycine soja]|RZB53100.1 putative LRR receptor-like serine/threonine-protein kinase isoform D [Glycine soja]
Glyma.05G022100.Wm82.a4.v1	10.65	57.11	-2.4164	0.00080628	Down	yes	flavonoid 3&apos;-monooxygenase [Glycine max]|XP_028231318.1 flavonoid 3&apos;-monooxygenase-like [Glycine soja]|KRH56830.1 hypothetical protein GLYMA_05G022100 [Glycine max]|RZC10588.1 Flavonoid 3&apos;-monooxygenase [Glycine soja]
Glyma.17G224300.Wm82.a4.v1	170.51	551.37	-1.6934	0.00082913	Down	yes	L-type lectin-domain containing receptor kinase IX.1-like [Glycine soja]|KRH05388.1 hypothetical protein GLYMA_17G224300 [Glycine max]|RZB58133.1 L-type lectin-domain containing receptor kinase IX.1 [Glycine soja]
Glyma.20G116700.Wm82.a4.v1	7.97	42.03	-2.3969	0.00083104	Down	yes	uncharacterized protein LOC114402600 [Glycine soja]|RZB43453.1 hypothetical protein D0Y65_053837 [Glycine soja]
Glyma.11G062600.Wm82.a4.v1	22.01	88.97	-2.0261	0.00084655	Down	yes	cytochrome P450 71D8 [Glycine max]|XP_028187310.1 cytochrome P450 71D8 [Glycine soja]|KHN42025.1 Cytochrome P450 71D8 [Glycine soja]|KRH28587.1 hypothetical protein GLYMA_11G062600 [Glycine max]|RZB78626.1 Cytochrome P450 71D8 [Glycine soja]
Glyma.11G022800.Wm82.a4.v1	25.12	60.05	-1.2537	0.0008586	Down	yes	uncharacterized protein LOC100787393 [Glycine max]|XP_028188708.1 uncharacterized protein LOC114375157 [Glycine soja]|KHN35029.1 Hypothetical protein glysoja_004795 [Glycine soja]|KRH27914.1 hypothetical protein GLYMA_11G022800 [Glycine max]|RZB77934.1 hypothetical protein D0Y65_028753 [Glycine soja]
Glyma.20G137700.Wm82.a4.v1	120.52	323.66	-1.4234	0.00087649	Down	yes	hypothetical protein GLYMA_20G137700 [Glycine max]
Glyma.12G216100.Wm82.a4.v1	214.45	673	-1.6498	0.00088031	Down	yes	scarecrow-like protein 21 [Glycine soja]|RZB76999.1 Chitin-inducible gibberellin-responsive protein 1 isoform A [Glycine soja]|RZB77000.1 Chitin-inducible gibberellin-responsive protein 1 isoform B [Glycine soja]
Glyma.18G204800.Wm82.a4.v1	268.96	645.68	-1.2629	0.00090813	Down	yes	hypothetical protein GLYMA_18G204800 [Glycine max]
Glyma.08G277000.Wm82.a4.v1	82.81	264.68	-1.675	0.00092308	Down	yes	putative 1-deoxy-D-xylulose-5-phosphate synthase 2, chloroplastic isoform A [Glycine soja]
Glyma.03G016100.Wm82.a4.v1	3.4	39.62	-3.5702	0.00093517	Down	yes	uncharacterized protein LOC102669378 [Glycine max]|XP_028224088.1 uncharacterized protein LOC114405791 [Glycine soja]|KRH65136.1 hypothetical protein GLYMA_03G016100 [Glycine max]|RZC18689.1 hypothetical protein D0Y65_005781 [Glycine soja]
Glyma.08G087400.Wm82.a4.v1	20.01	82.97	-2.0537	0.00093329	Down	yes	uncharacterized protein LOC100778760 [Glycine max]|KRH42398.1 hypothetical protein GLYMA_08G087400 [Glycine max]
Glyma.15G170500.Wm82.a4.v1	42.39	109.48	-1.3616	0.00098926	Down	yes	putative transcription factor bHLH041 isoform X3 [Glycine max]
Glyma.16G210800.Wm82.a4.v1	38.78	150.69	-1.9533	0.00098865	Down	yes	TMV resistance protein N-like isoform X1 [Glycine soja]
Glyma.14G038200.Wm82.a4.v1	205.32	459.88	-1.1647	0.0010006	Down	yes	cysteine proteinase inhibitor, partial [Glycine max]
Glyma.17G185000.Wm82.a4.v1	297.46	998.43	-1.7467	0.0010186	Down	yes	uncharacterized protein LOC100815663 [Glycine max]|XP_028208685.1 NAC domain-containing protein 83-like [Glycine soja]|ACU21415.1 unknown [Glycine max]|KHN28123.1 NAC domain-containing protein 68 [Glycine soja]|KRH04757.1 hypothetical protein GLYMA_17G185000 [Glycine max]|RZB57509.1 NAC domain-containing protein 83 [Glycine soja]
Glyma.14G158200.Wm82.a4.v1	90.01	245.12	-1.4471	0.0010398	Down	yes	putative wall-associated receptor kinase-like 16 isoform X2 [Glycine soja]
Glyma.20G064500.Wm82.a4.v1	52.33	200.15	-1.9348	0.0010388	Down	yes	VQ motif-containing protein 22 [Glycine max]|XP_028220648.1 VQ motif-containing protein 22-like [Glycine soja]|KRG90053.1 hypothetical protein GLYMA_20G064500 [Glycine max]|RZB42668.1 VQ motif-containing protein 22 [Glycine soja]
Glyma.03G016000.Wm82.a4.v1	0	7.1	-5.3316	0.0010712	Down	yes	hypothetical protein GLYMA_03G016000 [Glycine max]
Glyma.11G085300.Wm82.a4.v1	53.17	237.22	-2.1547	0.0010777	Down	yes	putative serine/threonine-protein kinase CST isoform B [Glycine soja]
Glyma.06G187300.Wm82.a4.v1	21.66	99.31	-2.2011	0.0011271	Down	yes	protein EDS1L [Glycine max]|XP_028237174.1 protein EDS1L-like [Glycine soja]|KHN19350.1 hypothetical protein glysoja_012270 [Glycine soja]|KRH54465.1 hypothetical protein GLYMA_06G187300 [Glycine max]|RZC08225.1 Protein EDS1B [Glycine soja]
Glyma.10G213000.Wm82.a4.v1	9.98	36.71	-1.8641	0.0011392	Down	yes	uncharacterized protein LOC114370609 [Glycine soja]|KHN17116.1 hypothetical protein glysoja_011590 [Glycine soja]
Glyma.13G133000.Wm82.a4.v1	5.32	46.97	-3.1558	0.0011545	Down	yes	zinc finger protein ZAT11 [Glycine max]|XP_028196901.1 zinc finger protein ZAT11-like [Glycine soja]|KHN48999.1 Zinc finger protein ZAT11 [Glycine soja]|KRH19741.1 hypothetical protein GLYMA_13G133000 [Glycine max]
Glyma.11G129600.Wm82.a4.v1	43.44	366.04	-3.074	0.0011956	Down	yes	Beta-glucosidase 24 isoform B [Glycine soja]
Glyma.09G016400.Wm82.a4.v1	8.42	43.83	-2.3827	0.0012168	Down	yes	Heavy metal-associated isoprenylated plant protein 47 isoform D [Glycine soja]
Glyma.09G051900.Wm82.a4.v1	154.61	344.4	-1.1536	0.0012122	Down	yes	uncharacterized protein LOC102669198 [Glycine max]
Glyma.07G253600.Wm82.a4.v1	100.07	203.86	-1.0214	0.0012322	Down	yes	protein DMP2 [Glycine max]|XP_028241760.1 protein DMP2-like [Glycine soja]|KRH50953.1 hypothetical protein GLYMA_07G253600 [Glycine max]|RZC04613.1 Protein DMP2 [Glycine soja]
Glyma.12G058400.Wm82.a4.v1	54.01	113.45	-1.066	0.0012481	Down	yes	hypothetical protein D0Y65_033488 [Glycine soja]
Glyma.17G221800.Wm82.a4.v1	125.04	257.24	-1.0431	0.0012558	Down	yes	hypothetical protein D0Y65_046645 [Glycine soja]
Glyma.16G137600.Wm82.a4.v1	1.26	18.56	-3.8705	0.0013039	Down	yes	TMV resistance protein N [Glycine max]|KRH08232.1 hypothetical protein GLYMA_16G137600 [Glycine max]
Glyma.15G172600.Wm82.a4.v1	33.4	73.99	-1.1518	0.0013167	Down	yes	Mitogen-activated protein kinase kinase 2 isoform D [Glycine soja]
Glyma.10G070200.Wm82.a4.v1	194.54	605.18	-1.6363	0.0013249	Down	yes	glycinol 4-dimethylallyltransferase-like [Glycine soja]|RZB86095.1 Glycinol 4-dimethylallyltransferase [Glycine soja]
Glyma.03G073200.Wm82.a4.v1	22.69	55.34	-1.2837	0.0013373	Down	yes	uncharacterized protein LOC100775432 [Glycine max]|XP_028224670.1 uncharacterized protein LOC114406224 [Glycine soja]|ACU17306.1 unknown [Glycine max]|KHN47440.1 hypothetical protein glysoja_044052 [Glycine soja]|KRH65959.1 hypothetical protein GLYMA_03G073200 [Glycine max]|RZC19519.1 hypothetical protein D0Y65_006373 [Glycine soja]
Glyma.04G230400.Wm82.a4.v1	5.83	43.58	-2.9068	0.0013428	Down	yes	unknown [Glycine max]
Glyma.13G344700.Wm82.a4.v1	143.97	295.22	-1.0346	0.0013736	Down	yes	hypothetical protein GLYMA_15G029500 [Glycine max]
Glyma.01G024500.Wm82.a4.v1	10.49	71.73	-2.7715	0.0014199	Down	yes	uncharacterized protein LOC102668650 [Glycine max]|KRH74508.1 hypothetical protein GLYMA_01G024500 [Glycine max]
Glyma.08G112800.Wm82.a4.v1	31.86	119.7	-1.9095	0.0014288	Down	yes	hypothetical protein glysoja_015431 [Glycine soja]|KRH42809.1 hypothetical protein GLYMA_08G112800 [Glycine max]|RZB96371.1 hypothetical protein D0Y65_020241 [Glycine soja]
Glyma.03G038300.Wm82.a4.v1	0.96	10.82	-3.5016	0.0015004	Down	yes	Retrovirus-related Pol polyprotein from transposon TNT 1-94 [Glycine soja]
Glyma.05G238100.Wm82.a4.v1	19.08	110.09	-2.5328	0.0014892	Down	yes	hypothetical protein GLYMA_05G238100 [Glycine max]
Glyma.11G046400.Wm82.a4.v1	5.69	29.74	-2.4075	0.0015146	Down	yes	uncharacterized protein LOC100500571 [Glycine max]|XP_028188866.1 uncharacterized protein LOC114375286 [Glycine soja]|KHN13012.1 hypothetical protein glysoja_027300 [Glycine soja]|KRH28329.1 hypothetical protein GLYMA_11G046400 [Glycine max]|RZB78353.1 hypothetical protein D0Y65_028981 [Glycine soja]
Glyma.05G099300.Wm82.a4.v1	2.51	28.69	-3.5048	0.0015277	Down	yes	unknown [Glycine max]
Glyma.15G158200.Wm82.a4.v1	21.63	98.03	-2.1782	0.0015467	Down	yes	uncharacterized protein LOC102660944 [Glycine max]|XP_028203006.1 uncharacterized protein LOC114387083 [Glycine soja]|KHN47721.1 hypothetical protein glysoja_026410 [Glycine soja]|KRH12190.1 hypothetical protein GLYMA_15G158200 [Glycine max]|RZB64809.1 hypothetical protein D0Y65_041045 [Glycine soja]
Glyma.18G039500.Wm82.a4.v1	737.35	1785.51	-1.2755	0.0015404	Down	yes	calcium-binding protein CML24 [Glycine max]|XP_028212179.1 calcium-binding protein CML24-like [Glycine soja]|KRG97926.1 hypothetical protein GLYMA_18G039500 [Glycine max]|RZB50571.1 putative calcium-binding protein CML27 [Glycine soja]
Glyma.06G114000.Wm82.a4.v1	1816.25	3870.13	-1.0913	0.0015602	Down	yes	NAC transcription factor [Glycine max]
Glyma.07G089300.Wm82.a4.v1	23.92	76.57	-1.6856	0.0015615	Down	yes	unknown [Glycine max]
Glyma.11G026900.Wm82.a4.v1	22.09	55.42	-1.3319	0.0015714	Down	yes	molybdenum cofactor sulfurase [Glycine max]|XP_028190371.1 molybdenum cofactor sulfurase-like [Glycine soja]|KHN34993.1 Molybdenum cofactor sulfurase [Glycine soja]|KRH27979.1 hypothetical protein GLYMA_11G026900 [Glycine max]|RZB78007.1 Molybdenum cofactor sulfurase [Glycine soja]
Glyma.19G046600.Wm82.a4.v1	102.11	215.34	-1.0764	0.0016059	Down	yes	unknown [Glycine max]
Glyma.02G240000.Wm82.a4.v1	13.57	40.97	-1.5835	0.0016656	Down	yes	putative polyamine oxidase 4 isoform B [Glycine soja]
Glyma.08G341400.Wm82.a4.v1	311.59	661.3	-1.0834	0.001793	Down	yes	Kunitz trypsin inhibitor precursor [Glycine max]|ACU16888.1 unknown [Glycine max]|KRH46552.1 hypothetical protein GLYMA_08G341400 [Glycine max]
Glyma.19G115600.Wm82.a4.v1	27.11	55.76	-1.0397	0.0018537	Down	yes	plant cysteine oxidase 2 [Glycine max]|KRG94882.1 hypothetical protein GLYMA_19G115600 [Glycine max]
Glyma.18G038500.Wm82.a4.v1	101.89	205.28	-1.0064	0.0018989	Down	yes	protein kinase isoform X1 [Glycine max]|XP_028212338.1 receptor-like cytoplasmic kinase 176 isoform X1 [Glycine soja]|KHN07561.1 Protein kinase APK1A, chloroplastic [Glycine soja]|KRG97912.1 hypothetical protein GLYMA_18G038500 [Glycine max]|RZB50553.1 Receptor-like cytoplasmic kinase 176 isoform A [Glycine soja]
Glyma.02G055000.Wm82.a4.v1	193.01	600.47	-1.6372	0.0019635	Down	yes	hypothetical protein GLYMA_02G055000 [Glycine max]
Glyma.03G016300.Wm82.a4.v1	29.79	522.29	-4.1328	0.0019759	Down	yes	BON1-associated protein 2 [Glycine max]|XP_028224089.1 BON1-associated protein 2-like [Glycine soja]|KHN27287.1 BON1-associated protein 2 [Glycine soja]|KRH65138.1 hypothetical protein GLYMA_03G016300 [Glycine max]|RZC18691.1 hypothetical protein D0Y65_005783 [Glycine soja]
Glyma.06G090900.Wm82.a4.v1	20.18	104.45	-2.3686	0.0019846	Down	yes	transcription factor TGA2.3 [Glycine max]|XP_028234349.1 transcription factor TGA2.3-like [Glycine soja]|RZC06576.1 Transcription factor TGA2.3 [Glycine soja]
Glyma.07G019700.Wm82.a4.v1	28.13	75	-1.4099	0.0019558	Down	yes	uncharacterized protein LOC100499832 isoform X1 [Glycine max]|XP_028238940.1 photosystem I reaction center subunit VI-2, chloroplastic-like isoform X1 [Glycine soja]|KRH47280.1 hypothetical protein GLYMA_07G019700 [Glycine max]|RZC00941.1 Photosystem I reaction center subunit VI-2, chloroplastic isoform A [Glycine soja]
Glyma.15G160800.Wm82.a4.v1	14.2	40.55	-1.5186	0.0019559	Down	yes	UPF0481 protein At3g47200 [Glycine max]|KRH12233.1 hypothetical protein GLYMA_15G160800 [Glycine max]
Glyma.18G238800.Wm82.a4.v1	47.67	145.61	-1.612	0.0019827	Down	yes	jasmonate O-methyltransferase isoform X1 [Glycine max]|XP_028213079.1 jasmonate O-methyltransferase-like isoform X1 [Glycine soja]|KRH00865.1 hypothetical protein GLYMA_18G238800 [Glycine max]|RZB53384.1 Salicylate carboxymethyltransferase isoform A [Glycine soja]|RZB53385.1 Salicylate carboxymethyltransferase isoform B [Glycine soja]
Glyma.13G119000.Wm82.a4.v1	16.33	69.17	-2.079	0.0020051	Down	yes	ABC transporter B family member 11 [Glycine max]
Glyma.18G249100.Wm82.a4.v1	28.68	108.9	-1.9233	0.0020026	Down	yes	PRA1 family protein F2-like [Glycine max]|XP_028212076.1 uncharacterized protein LOC114394629 [Glycine soja]|ACU24092.1 unknown [Glycine max]|KHN40533.1 PRA1 family protein F2 [Glycine soja]|KRH01025.1 hypothetical protein GLYMA_18G249100 [Glycine max]|RZB53209.1 hypothetical protein D0Y65_049295 [Glycine soja]
Glyma.08G339500.Wm82.a4.v1	981.13	2136.53	-1.1227	0.0020095	Down	yes	hypothetical protein glysoja_028509 [Glycine soja]
Glyma.13G174100.Wm82.a4.v1	8.05	28.44	-1.796	0.0020432	Down	yes	glutaredoxin-C9 [Glycine max]|KRH20376.1 hypothetical protein GLYMA_13G174100 [Glycine max]
Glyma.09G069900.Wm82.a4.v1	28.07	116.97	-2.0542	0.0020612	Down	yes	serine/threonine-protein kinase RIPK [Glycine max]|XP_028248555.1 serine/threonine-protein kinase RIPK-like [Glycine soja]|KRH37497.1 hypothetical protein GLYMA_09G069900 [Glycine max]|RZB91007.1 Serine/threonine-protein kinase RIPK isoform A [Glycine soja]|RZB91008.1 Serine/threonine-protein kinase RIPK isoform B [Glycine soja]
Glyma.11G055100.Wm82.a4.v1	3.25	27.36	-3.0838	0.0020486	Down	yes	mitogen-activated protein kinase kinase kinase 17 [Glycine max]|KRH28462.1 hypothetical protein GLYMA_11G055100 [Glycine max]
Glyma.05G159200.Wm82.a4.v1	52.96	120.33	-1.1827	0.0020933	Down	yes	calmodulin-binding receptor kinase CaMRLK [Glycine max]|KRH58983.1 hypothetical protein GLYMA_05G159200 [Glycine max]
Glyma.14G117300.Wm82.a4.v1	47.14	97.09	-1.038	0.0020899	Down	yes	hypothetical protein GLYMA_14G117400 [Glycine max]
Glyma.08G010400.Wm82.a4.v1	0	6.68	-5.2353	0.0021923	Down	yes	auxin-responsive protein SAUR71 [Glycine max]|KRH41108.1 hypothetical protein GLYMA_08G010400 [Glycine max]
Glyma.10G192900.Wm82.a4.v1	279.55	624.52	-1.1581	0.0022433	Down	yes	hypothetical protein GLYMA_20G197600 [Glycine max]
Glyma.13G029200.Wm82.a4.v1	4.36	41.34	-3.2625	0.0022287	Down	yes	Serine carboxypeptidase-like 40 [Glycine soja]
Glyma.03G106000.Wm82.a4.v1	1.11	24	-4.533	0.0023744	Down	yes	mitogen-activated protein kinase kinase kinase 17 [Glycine max]|XP_028224980.1 mitogen-activated protein kinase kinase kinase 17-like [Glycine soja]|KRH66431.1 hypothetical protein GLYMA_03G106000 [Glycine max]|RZC20065.1 Mitogen-activated protein kinase kinase kinase 17 [Glycine soja]
Glyma.12G104600.Wm82.a4.v1	8.63	62.73	-2.8527	0.0023749	Down	yes	transcription factor MYB14 [Glycine max]
Glyma.04G058500.Wm82.a4.v1	5.1	29.69	-2.5375	0.0024518	Down	yes	ankyrin repeat-containing protein BDA1 [Glycine max]|XP_028227881.1 ankyrin repeat-containing protein BDA1-like [Glycine soja]|KRH61624.1 hypothetical protein GLYMA_04G058500 [Glycine max]|RZC15225.1 Ankyrin repeat-containing protein BDA1 [Glycine soja]
Glyma.06G300200.Wm82.a4.v1	54.34	474.56	-3.1265	0.0024115	Down	yes	transcription factor MYB14 [Glycine max]|XP_028238214.1 transcription factor MYB14-like [Glycine soja]|KHN41178.1 Myb-related protein Myb4 [Glycine soja]|KRH56059.1 hypothetical protein GLYMA_06G300200 [Glycine max]|RZC09774.1 Transcription factor MYB14 isoform A [Glycine soja]
Glyma.07G111300.Wm82.a4.v1	39.17	84.59	-1.1153	0.0024844	Down	yes	UPF0481 protein At3g47200 [Glycine max]|XP_028240037.1 UPF0481 protein At3g47200-like [Glycine soja]|KRH48768.1 hypothetical protein GLYMA_07G111300 [Glycine max]|RZC02423.1 UPF0481 protein [Glycine soja]
Glyma.11G215200.Wm82.a4.v1	196.98	616.93	-1.6463	0.0024922	Down	yes	aspartic proteinase PCS1 [Glycine max]|KRH30926.1 hypothetical protein GLYMA_11G215200 [Glycine max]
Glyma.12G089800.Wm82.a4.v1	39.37	121.03	-1.6159	0.0024607	Down	yes	probable calcium-binding protein CML18 [Glycine max]|XP_028193777.1 probable calcium-binding protein CML18 [Glycine soja]|KHN21154.1 Putative calcium-binding protein CML17 [Glycine soja]|KRH25249.1 hypothetical protein GLYMA_12G089800 [Glycine max]|RZB75037.1 putative calcium-binding protein CML17 [Glycine soja]
Glyma.16G054400.Wm82.a4.v1	71.38	219.64	-1.62	0.0024412	Down	yes	hypothetical protein PHAVU_001G088200g [Phaseolus vulgaris]|ESW33658.1 hypothetical protein PHAVU_001G088200g [Phaseolus vulgaris]
Glyma.14G118800.Wm82.a4.v1	8.2	58.08	-2.8307	0.0025392	Down	yes	Retrovirus-related Pol polyprotein from transposon TNT 1-94 [Glycine soja]
Glyma.02G054900.Wm82.a4.v1	97.96	312.96	-1.6755	0.0025541	Down	yes	uncharacterized protein LOC114382132 [Glycine soja]
Glyma.03G157800.Wm82.a4.v1	20.39	83.73	-2.0394	0.0025689	Down	yes	Calmodulin-like 11, putative [Theobroma cacao]
Glyma.07G098500.Wm82.a4.v1	8.72	27.4	-1.6585	0.0026104	Down	yes	heavy metal-associated isoprenylated plant protein 47-like isoform X1 [Glycine soja]|RZC02231.1 Heavy metal-associated isoprenylated plant protein 47 isoform B [Glycine soja]
Glyma.02G042800.Wm82.a4.v1	4.95	34.43	-2.8086	0.0026248	Down	yes	uncharacterized protein LOC100814466 [Glycine max]|KRH69700.1 hypothetical protein GLYMA_02G042800 [Glycine max]
Glyma.03G204900.Wm82.a4.v1	39.69	153.37	-1.9522	0.0027039	Down	yes	hypothetical protein GLYMA_03G204900 [Glycine max]
Glyma.05G082400.Wm82.a4.v1	51.5	207.98	-2.0113	0.0027532	Down	yes	probable disease resistance protein At5g66900 [Glycine max]|XP_006579884.1 probable disease resistance protein At5g66900 [Glycine max]|XP_014631033.1 probable disease resistance protein At5g66900 [Glycine max]|XP_028232035.1 probable disease resistance protein At5g66900 [Glycine soja]|XP_028232036.1 probable disease resistance protein At5g66900 [Glycine soja]|XP_028232037.1 probable disease resis…
Glyma.04G227900.Wm82.a4.v1	48.48	112.15	-1.2143	0.0027671	Down	yes	Protein DOWNY MILDEW RESISTANCE 6 isoform B [Glycine soja]
Glyma.01G244000.Wm82.a4.v1	1.85	15.43	-3.0298	0.0027949	Down	yes	hypothetical protein glysoja_033162 [Glycine soja]
Glyma.10G262600.Wm82.a4.v1	8.06	53.6	-2.7456	0.0028538	Down	yes	E3 ubiquitin-protein ligase PUB22 [Glycine max]
Glyma.17G119000.Wm82.a4.v1	22.53	51.46	-1.1966	0.0028529	Down	yes	uncharacterized protein LOC112999953 [Glycine max]|KHN15130.1 hypothetical protein glysoja_011748 [Glycine soja]|KRH03760.1 hypothetical protein GLYMA_17G119000 [Glycine max]|RZB56480.1 hypothetical protein D0Y65_045586 [Glycine soja]
Glyma.13G267100.Wm82.a4.v1	145.16	308.61	-1.0868	0.0028763	Down	yes	uncharacterized protein LOC100305673 [Glycine max]|ACU13482.1 unknown [Glycine max]|KRH21921.1 hypothetical protein GLYMA_13G267100 [Glycine max]
Glyma.02G125600.Wm82.a4.v1	113.02	723.72	-2.679	0.0028923	Down	yes	Putative indole-3-acetic acid-amido synthetase GH3.1 [Glycine soja]
Glyma.04G046800.Wm82.a4.v1	40.71	161.75	-1.9896	0.0028913	Down	yes	uncharacterized protein LOC100785988 [Glycine max]|KRH61435.1 hypothetical protein GLYMA_04G046800 [Glycine max]
Glyma.20G076400.Wm82.a4.v1	0	37.52	-7.7385	0.0029578	Down	yes	hypothetical protein KK1_001516 [Cajanus cajan]
Glyma.01G195300.Wm82.a4.v1	3.85	25.6	-2.7318	0.0029696	Down	yes	uncharacterized protein LOC100780361 [Glycine max]|KRH77157.1 hypothetical protein GLYMA_01G195300 [Glycine max]
Glyma.11G243400.Wm82.a4.v1	53.98	214.38	-1.9899	0.0030044	Down	yes	RING/U-box superfamily protein [Glycine max]|KRH31346.1 hypothetical protein GLYMA_11G243400 [Glycine max]
Glyma.14G089021.Wm82.a4.v1	16.11	42.64	-1.3987	0.0029901	Down	yes	uncharacterized protein LOC102668716 [Glycine max]|XP_028199754.1 uncharacterized protein LOC114384291 [Glycine soja]|KHN07660.1 hypothetical protein glysoja_043843 [Glycine soja]|KRG88768.1 hypothetical protein GLYMA_U030900 [Glycine max]|RZB68186.1 hypothetical protein D0Y65_038118 [Glycine soja]
Glyma.07G075100.Wm82.a4.v1	47.38	95.35	-1.0118	0.0031076	Down	yes	uncharacterized protein LOC100527145 [Glycine max]|XP_028239638.1 NAD(P)H-quinone oxidoreductase subunit S, chloroplastic [Glycine soja]|KHN04639.1 hypothetical protein glysoja_021938 [Glycine soja]|KRH48212.1 hypothetical protein GLYMA_07G075100 [Glycine max]|RZC01887.1 NAD(P)H-quinone oxidoreductase subunit S, chloroplastic [Glycine soja]
Glyma.18G210500.Wm82.a4.v1	26.16	62.31	-1.2426	0.0031062	Down	yes	Alanine--glyoxylate aminotransferase 2 like 3, mitochondrial [Glycine soja]
Glyma.11G217200.Wm82.a4.v1	170.85	457.55	-1.4206	0.0031398	Down	yes	Putative calcium-binding protein CML27, partial [Glycine soja]
Glyma.15G109600.Wm82.a4.v1	10.57	34.69	-1.7285	0.0032131	Down	yes	putative F-box protein [Glycine soja]
Glyma.18G195200.Wm82.a4.v1	8.06	44.26	-2.4591	0.0032496	Down	yes	disease resistance protein [Glycine max]|ACM89590.1 disease resistance protein [Glycine max]
Glyma.01G032300.Wm82.a4.v1	75.32	226.08	-1.5839	0.003306	Down	yes	uncharacterized protein LOC100807284 [Glycine max]|XP_028229605.1 uncharacterized protein LOC114410054 [Glycine soja]|KHN12093.1 hypothetical protein glysoja_039383 [Glycine soja]|KRH74625.1 hypothetical protein GLYMA_01G032300 [Glycine max]|RZC28272.1 hypothetical protein D0Y65_000319 [Glycine soja]
Glyma.04G240800.Wm82.a4.v1	2497.02	5650.5	-1.1781	0.0033025	Down	yes	Alcohol dehydrogenase 1 isoform B [Glycine soja]
Glyma.18G271500.Wm82.a4.v1	257.92	669.53	-1.3755	0.0033058	Down	yes	receptor-like protein kinase ANXUR2 isoform X1 [Glycine max]|KRH01352.1 hypothetical protein GLYMA_18G271500 [Glycine max]
Glyma.13G264000.Wm82.a4.v1	15.44	37.9	-1.3008	0.0033149	Down	yes	uncharacterized protein LOC100777264 [Glycine max]|ACU23067.1 unknown [Glycine max]
Glyma.08G338800.Wm82.a4.v1	18.11	57.5	-1.6587	0.0033212	Down	yes	hydroquinone glucosyltransferase [Glycine max]|XP_028246236.1 hydroquinone glucosyltransferase-like [Glycine soja]|KRH46512.1 hypothetical protein GLYMA_08G338800 [Glycine max]|RZC00112.1 Hydroquinone glucosyltransferase [Glycine soja]
Glyma.01G017800.Wm82.a4.v1	171.88	367.24	-1.0929	0.0033495	Down	yes	hypothetical protein GLYMA_01G017800 [Glycine max]
Glyma.13G352700.Wm82.a4.v1	96.8	219.02	-1.1794	0.0033477	Down	yes	hypothetical protein GLYMA_13G352700, partial [Glycine max]
Glyma.13G280400.Wm82.a4.v1	61.94	182.68	-1.5596	0.0034022	Down	yes	hypothetical protein GLYMA_13G280400 [Glycine max]|RZB83261.1 hypothetical protein D0Y65_032016 [Glycine soja]
Glyma.17G020900.Wm82.a4.v1	1.55	13.33	-3.0764	0.0034587	Down	yes	protein DMP2 [Glycine max]|XP_028211027.1 protein DMP2-like [Glycine soja]|KHN03410.1 hypothetical protein glysoja_004436 [Glycine soja]|KRH02164.1 hypothetical protein GLYMA_17G020900 [Glycine max]|RZB54781.1 Protein DMP2 [Glycine soja]
Glyma.05G047100.Wm82.a4.v1	32.08	294.62	-3.2013	0.0034814	Down	yes	hypothetical protein GLYMA_06G171100 [Glycine max]|RZC07975.1 hypothetical protein D0Y65_014947 [Glycine soja]
Glyma.16G077400.Wm82.a4.v1	652.85	1454.07	-1.1551	0.0034728	Down	yes	uncharacterized protein LOC100783043 [Glycine max]|XP_028205879.1 uncharacterized protein LOC114389409 [Glycine soja]|KRH07263.1 hypothetical protein GLYMA_16G077400 [Glycine max]|RZB60048.1 hypothetical protein D0Y65_042999 [Glycine soja]
Glyma.08G196600.Wm82.a4.v1	45.37	117.48	-1.3719	0.0034986	Down	yes	hypothetical protein GLYMA_08G196600, partial [Glycine max]|RZB97797.1 hypothetical protein D0Y65_021051, partial [Glycine soja]
Glyma.09G205100.Wm82.a4.v1	427.18	1112.41	-1.3804	0.0035096	Down	yes	hypothetical protein D0Y65_024771 [Glycine soja]
Glyma.02G156100.Wm82.a4.v1	5.17	35.15	-2.745	0.003538	Down	yes	cytochrome P450 71D8-like [Glycine soja]|RZC25168.1 Cytochrome P450 71D8 [Glycine soja]
Glyma.12G007200.Wm82.a4.v1	609.58	1467.52	-1.2671	0.0036229	Down	yes	uncharacterized protein LOC100527596 [Glycine max]|XP_028193605.1 uncharacterized protein LOC114379201 [Glycine soja]|ACU16710.1 unknown [Glycine max]|KRH23855.1 hypothetical protein GLYMA_12G007200 [Glycine max]|RZB73608.1 hypothetical protein D0Y65_032992 [Glycine soja]|RZB73609.1 hypothetical protein D0Y65_032992 [Glycine soja]
Glyma.01G179400.Wm82.a4.v1	13.31	39.88	-1.5965	0.0036479	Down	yes	cytochrome P450 71D8-like [Glycine max]|KRH76886.1 hypothetical protein GLYMA_01G179400 [Glycine max]
Glyma.19G218800.Wm82.a4.v1	57.48	421.93	-2.8762	0.0036939	Down	yes	MYB12 transcription factor b [Glycine max]|RZB49136.1 Transcription factor MYB2 [Glycine soja]
Glyma.03G135800.Wm82.a4.v1	13.59	53.35	-1.9691	0.0037481	Down	yes	heat stress transcription factor 6 [Glycine max]|XP_028225285.1 heat stress transcription factor B-3-like [Glycine soja]|KHN07363.1 Heat stress transcription factor B-3 [Glycine soja]|KRH66906.1 hypothetical protein GLYMA_03G135800 [Glycine max]|RZC20519.1 Heat stress transcription factor B-3 [Glycine soja]
Glyma.09G229300.Wm82.a4.v1	191.86	589.96	-1.6204	0.0037415	Down	yes	RecName: Full=Protein PROPEP890; Short=GmPROPEP890; Contains: RecName: Full=Peptide GmPep890; Flags: Precursor|KHN11682.1 hypothetical protein glysoja_006135 [Glycine soja]|KRH39938.1 hypothetical protein GLYMA_09G229300 [Glycine max]|RZB93433.1 Protein PROPEP890 [Glycine soja]
Glyma.18G047800.Wm82.a4.v1	110.88	295.02	-1.4098	0.0037542	Down	yes	NDR1/HIN1-like protein 6 [Glycine max]|XP_028213169.1 NDR1/HIN1-like protein 6 [Glycine soja]|KRG98056.1 hypothetical protein GLYMA_18G047800 [Glycine max]|RZB50698.1 NDR1/HIN1-like protein 6 [Glycine soja]
Glyma.03G165800.Wm82.a4.v1	20.62	65.94	-1.6791	0.0037847	Down	yes	MDIS1-interacting receptor like kinase 2 [Glycine max]
Glyma.14G068400.Wm82.a4.v1	2.14	21.87	-3.3295	0.0037832	Down	yes	elicitor-responsive protein 1 [Glycine max]|XP_028200033.1 elicitor-responsive protein 1-like [Glycine soja]|KHN20926.1 Elicitor-responsive protein 1 [Glycine soja]|KRH15100.1 hypothetical protein GLYMA_14G068400 [Glycine max]|RZB67805.1 Elicitor-responsive protein 1 [Glycine soja]
Glyma.06G134000.Wm82.a4.v1	120.03	268.96	-1.161	0.0038025	Down	yes	SAUR-like auxin-responsive family protein [Glycine max]|ACU15876.1 unknown [Glycine max]|KRH53592.1 hypothetical protein GLYMA_06G134000 [Glycine max]
Glyma.19G104201.Wm82.a4.v1	6.94	25.33	-1.8765	0.0038289	Down	yes	AP2-like ethylene-responsive transcription factor BBM1 [Glycine max]
Glyma.02G142600.Wm82.a4.v1	69.31	198.74	-1.5184	0.0039481	Down	yes	auxin-induced protein 22D [Glycine soja]|KHN18839.1 Auxin-induced protein 22D [Glycine soja]|KRH71338.1 hypothetical protein GLYMA_02G142600 [Glycine max]|RZC24956.1 Auxin-induced protein 22D isoform A [Glycine soja]
Glyma.17G093500.Wm82.a4.v1	31.63	99.76	-1.6553	0.0039946	Down	yes	uncharacterized protein LOC100500585 [Glycine max]|XP_028210259.1 uncharacterized protein LOC114393193 [Glycine soja]|KHN18492.1 hypothetical protein glysoja_006905 [Glycine soja]|KRH03366.1 hypothetical protein GLYMA_17G093500 [Glycine max]|RZB56053.1 hypothetical protein D0Y65_045339 [Glycine soja]
Glyma.02G063900.Wm82.a4.v1	111.08	257.49	-1.2105	0.0040325	Down	yes	MLO-like protein 12 [Glycine max]|XP_028198201.1 MLO-like protein 12 [Glycine soja]|KRH70034.1 hypothetical protein GLYMA_02G063900 [Glycine max]|RZC23684.1 MLO-like protein 12 [Glycine soja]
Glyma.11G029100.Wm82.a4.v1	16.85	39.22	-1.21	0.0041132	Down	yes	protein cornichon homolog 4-like isoform X1 [Glycine soja]|XP_028189026.1 protein cornichon homolog 4-like isoform X1 [Glycine soja]|XP_028189027.1 protein cornichon homolog 4-like isoform X1 [Glycine soja]|RZB78037.1 Protein cornichon-like 4 isoform A [Glycine soja]
Glyma.02G083500.Wm82.a4.v1	64.48	192.16	-1.5785	0.0042101	Down	yes	-
Glyma.06G068000.Wm82.a4.v1	64.64	192.17	-1.5692	0.0041933	Down	yes	uncharacterized protein LOC100790631 [Glycine max]|XP_028235251.1 uncharacterized protein LOC114414976 [Glycine soja]|KHN07074.1 hypothetical protein glysoja_023257 [Glycine soja]|KRH52431.1 hypothetical protein GLYMA_06G068000 [Glycine max]|RZC06146.1 hypothetical protein D0Y65_013951 [Glycine soja]
Glyma.U031213.Wm82.a4.v1	0.96	13.18	-3.7794	0.0042219	Down	yes	uncharacterized protein LOC100784602 [Glycine max]|KRH56089.1 hypothetical protein GLYMA_06G302400 [Glycine max]
Glyma.05G149800.Wm82.a4.v1	270.22	692.01	-1.3561	0.0042459	Down	yes	cysteine proteinase inhibitor 4 [Glycine max]|KRH58813.1 hypothetical protein GLYMA_05G149800 [Glycine max]|KRH58814.1 hypothetical protein GLYMA_05G149800 [Glycine max]
Glyma.02G239100.Wm82.a4.v1	43.67	113.07	-1.369	0.0044788	Down	yes	uncharacterized protein LOC100778798 [Glycine max]|XP_028215467.1 NDR1/HIN1-like protein 6 [Glycine soja]|ACU20165.1 unknown [Glycine max]|KHN41016.1 Putative syntaxin-24 [Glycine soja]|KRH72891.1 hypothetical protein GLYMA_02G239100 [Glycine max]|RZC26472.1 NDR1/HIN1-like protein 6 [Glycine soja]
Glyma.05G154900.Wm82.a4.v1	26.38	107.64	-2.0281	0.0045132	Down	yes	uncharacterized protein LOC102660563 [Glycine max]|RZC12614.1 hypothetical protein D0Y65_012404 [Glycine soja]
Glyma.16G133600.Wm82.a4.v1	28.88	58.64	-1.0311	0.0045249	Down	yes	AAA-ATPase At3g50940-like [Glycine soja]|RZB60914.1 Protein HYPER-SENSITIVITY-RELATED 4 [Glycine soja]
Glyma.06G157400.Wm82.a4.v1	529.05	1211	-1.1943	0.0045546	Down	yes	hypothetical protein GLYMA_06G157400 [Glycine max]|RZC07743.1 NAC domain-containing protein 2 isoform B [Glycine soja]
Glyma.13G188900.Wm82.a4.v1	224.31	638.4	-1.5093	0.004567	Down	yes	cysteine-rich receptor-like protein kinase 25 [Glycine max]|KRH20606.1 hypothetical protein GLYMA_13G188900 [Glycine max]
Glyma.06G142100.Wm82.a4.v1	2.88	18.2	-2.6582	0.0046136	Down	yes	WRKY transcription factor 55 isoform X3 [Glycine max]|XP_028236291.1 WRKY transcription factor 55-like isoform X3 [Glycine soja]|KRH53717.1 hypothetical protein GLYMA_06G142100 [Glycine max]
Glyma.11G232600.Wm82.a4.v1	23.2	48.01	-1.05	0.0046079	Down	yes	ferritin-3, chloroplastic [Glycine max]|XP_028196035.1 ferritin-3, chloroplastic [Glycine soja]|Q948P6.1 RecName: Full=Ferritin-3, chloroplastic; AltName: Full=SFerH-3; Flags: Precursor|BAB64536.1 ferritin [Glycine max]|KHN04783.1 Ferritin-3, chloroplastic [Glycine soja]|KRH31181.1 hypothetical protein GLYMA_11G232600 [Glycine max]
Glyma.15G179600.Wm82.a4.v1	517.08	1432.16	-1.4694	0.0046781	Down	yes	hypothetical protein GLYMA_15G179600 [Glycine max]|KRH12572.1 hypothetical protein GLYMA_15G179600 [Glycine max]
Glyma.05G129200.Wm82.a4.v1	14.49	75.54	-2.3869	0.0047457	Down	yes	uncharacterized protein LOC113001635 [Glycine max]|KRH58454.1 hypothetical protein GLYMA_05G129200 [Glycine max]
Glyma.09G027000.Wm82.a4.v1	105.45	230.15	-1.1232	0.0048115	Down	yes	berberine bridge enzyme-like 21 [Glycine max]|KRH36840.1 hypothetical protein GLYMA_09G027000 [Glycine max]
Glyma.19G162200.Wm82.a4.v1	10.57	114.4	-3.4365	0.0048734	Down	yes	uncharacterized protein LOC113000476 [Glycine max]|KHN02527.1 hypothetical protein glysoja_002551 [Glycine soja]|KRG95636.1 hypothetical protein GLYMA_19G162200 [Glycine max]|RZB48216.1 hypothetical protein D0Y65_051655 [Glycine soja]
Glyma.10G010100.Wm82.a4.v1	34.81	116.75	-1.7427	0.0049278	Down	yes	putative NIM1-interacting family protein [Glycine max]|XP_028183238.1 protein NIM1-INTERACTING 1-like [Glycine soja]|ACU14575.1 unknown [Glycine max]|KHN00325.1 hypothetical protein glysoja_022929 [Glycine soja]|KRH31756.1 hypothetical protein GLYMA_10G010100 [Glycine max]|RZB85113.1 hypothetical protein D0Y65_025654 [Glycine soja]
Glyma.03G201500.Wm82.a4.v1	41.92	308.8	-2.8827	0.004955	Down	yes	NDR1/HIN1-like protein 10 [Glycine max]|KHN33160.1 Putative syntaxin-24 [Glycine soja]|KRH67996.1 hypothetical protein GLYMA_03G201500 [Glycine max]
Glyma.10G259300.Wm82.a4.v1	299.64	698.56	-1.2206	0.0049747	Down	yes	RING-H2 finger protein [Glycine max]|XP_028186097.1 probable E3 ubiquitin-protein ligase RHY1A [Glycine soja]|AAN03470.1 RING-H2 finger protein [Glycine max]|KHN06789.1 E3 ubiquitin-protein ligase RNF12-A [Glycine soja]|KRH35698.1 hypothetical protein GLYMA_10G259300 [Glycine max]|RZB89166.1 putative E3 ubiquitin-protein ligase RHY1A [Glycine soja]
Glyma.04G034400.Wm82.a4.v1	18.19	66.33	-1.8685	0.0050366	Down	yes	elongation of fatty acids protein 3-like [Glycine max]|XP_028227591.1 elongation of fatty acids protein 3-like [Glycine soja]|RZC14826.1 Elongation of fatty acids protein 3-like [Glycine soja]
Glyma.03G029600.Wm82.a4.v1	14.57	83.64	-2.5301	0.0050676	Down	yes	auxin-responsive protein SAUR36 [Glycine max]|XP_028224233.1 auxin-responsive protein SAUR36-like [Glycine soja]|KRH65356.1 hypothetical protein GLYMA_03G029600 [Glycine max]
Glyma.01G010500.Wm82.a4.v1	192.14	477.37	-1.3121	0.0051921	Down	yes	NBS-LRR type disease resistance protein [Glycine max]|ACM89637.1 NBS-LRR type disease resistance protein [Glycine max]|KRH74292.1 hypothetical protein GLYMA_01G010500 [Glycine max]
Glyma.05G184500.Wm82.a4.v1	222.32	507.67	-1.1901	0.005131	Down	yes	unknown [Glycine max]
Glyma.12G084900.Wm82.a4.v1	43.84	156.97	-1.8396	0.005203	Down	yes	uncharacterized protein At4g22758 [Glycine max]|XP_028195280.1 uncharacterized protein At4g22758-like [Glycine soja]|KRH25162.1 hypothetical protein GLYMA_12G084900 [Glycine max]|RZB74955.1 hypothetical protein D0Y65_033735 [Glycine soja]
Glyma.17G103400.Wm82.a4.v1	266.82	676.28	-1.3411	0.0051615	Down	yes	probable LRR receptor-like serine/threonine-protein kinase At1g74360 [Glycine max]|KRH03535.1 hypothetical protein GLYMA_17G103400 [Glycine max]
Glyma.12G059100.Wm82.a4.v1	17.27	77.33	-2.1525	0.0052501	Down	yes	tropinone reductase [Glycine max]|KRH24731.1 hypothetical protein GLYMA_12G059100 [Glycine max]
Glyma.04G238300.Wm82.a4.v1	3.7	31.67	-3.1185	0.0053046	Down	yes	probable WRKY transcription factor 30 [Glycine max]|XP_028230034.1 probable WRKY transcription factor 30 [Glycine soja]|KRH64503.1 hypothetical protein GLYMA_04G238300 [Glycine max]|RZC18080.1 putative WRKY transcription factor 30 [Glycine soja]
Glyma.09G182200.Wm82.a4.v1	123.28	373.96	-1.5991	0.0052981	Down	yes	LEAF RUST 10 DISEASE-RESISTANCE LOCUS RECEPTOR-LIKE PROTEIN KINASE-like 2.4 isoform X1 [Glycine max]
Glyma.14G048900.Wm82.a4.v1	7.75	24.42	-1.6604	0.0052996	Down	yes	1-aminocyclopropane-1-carboxylate oxidase [Glycine soja]
Glyma.19G202300.Wm82.a4.v1	5.76	23.87	-2.079	0.0053109	Down	yes	VQ motif-containing protein 8, chloroplastic [Glycine max]|XP_028216787.1 VQ motif-containing protein 8, chloroplastic-like [Glycine soja]|KHN43591.1 hypothetical protein glysoja_002174 [Glycine soja]|KRG96305.1 hypothetical protein GLYMA_19G202300 [Glycine max]|RZB48877.1 hypothetical protein D0Y65_052061 [Glycine soja]
Glyma.10G204400.Wm82.a4.v1	237.5	667.03	-1.4893	0.0054168	Down	yes	RAV-like DNA-binding protein [Glycine max]|XP_028186025.1 AP2/ERF and B3 domain-containing transcription repressor RAV2-like [Glycine soja]|AAZ66389.1 RAV-like DNA-binding protein [Glycine max]|KRH34761.1 hypothetical protein GLYMA_10G204400 [Glycine max]|RZB88219.1 AP2/ERF and B3 domain-containing transcription repressor TEM1 [Glycine soja]
Glyma.06G268100.Wm82.a4.v1	4.5	26.82	-2.5756	0.0055015	Down	yes	disease resistance protein KR3 [Glycine max]|XP_006581062.1 resistance protein KR3 isoform X1 [Glycine max]|XP_028237925.1 TMV resistance protein N-like [Glycine soja]|AAN63807.1 resistance protein KR3 [Glycine max]|KRH55622.1 hypothetical protein GLYMA_06G267300 [Glycine max]|KRH55623.1 hypothetical protein GLYMA_06G267300 [Glycine max]|RZC09361.1 TMV resistance protein N isoform A [Glycine soja…
Glyma.20G068000.Wm82.a4.v1	314.96	656.69	-1.0597	0.0055048	Down	yes	uncharacterized protein LOC100793762 [Glycine max]|KRG90108.1 hypothetical protein GLYMA_20G068000 [Glycine max]
Glyma.09G179700.Wm82.a4.v1	22.98	94.6	-2.0426	0.0055214	Down	yes	uncharacterized proline-rich protein [Glycine max]|XP_028247710.1 uncharacterized proline-rich protein-like [Glycine soja]|KHN23743.1 hypothetical protein glysoja_033626 [Glycine soja]|KRH39127.1 hypothetical protein GLYMA_09G179700 [Glycine max]|RZB92584.1 hypothetical protein D0Y65_024515 [Glycine soja]
Glyma.09G004900.Wm82.a4.v1	3.47	19.11	-2.4481	0.0055481	Down	yes	probable F-box protein At4g22030 [Glycine max]|XP_028180476.1 probable F-box protein At4g22030 [Glycine soja]|KHN40877.1 Putative F-box protein [Glycine soja]|KRH36477.1 hypothetical protein GLYMA_09G004900 [Glycine max]|RZB89978.1 putative F-box protein [Glycine soja]
Glyma.03G256700.Wm82.a4.v1	38.41	135.78	-1.8202	0.0056045	Down	yes	probable WRKY transcription factor 53 [Glycine max]|KRH68901.1 hypothetical protein GLYMA_03G256700 [Glycine max]|KRH68902.1 hypothetical protein GLYMA_03G256700 [Glycine max]
Glyma.05G133000.Wm82.a4.v1	12.64	51.66	-2.0401	0.0056032	Down	yes	uncharacterized protein LOC100801003 [Glycine max]|ACU20253.1 unknown [Glycine max]|KRH58517.1 hypothetical protein GLYMA_05G133000 [Glycine max]
Glyma.10G230200.Wm82.a4.v1	70.63	166.27	-1.2325	0.0056113	Down	yes	probable WRKY transcription factor 27 [Glycine max]|XP_028183866.1 probable WRKY transcription factor 27 [Glycine soja]|KRH35230.1 hypothetical protein GLYMA_10G230200 [Glycine max]|RZB88676.1 putative WRKY transcription factor 27 isoform A [Glycine soja]
Glyma.13G227066.Wm82.a4.v1	8.94	26.29	-1.5663	0.0055786	Down	yes	uncharacterized protein LOC102667106 [Glycine max]|XP_028189990.1 uncharacterized protein LOC114376200 [Glycine soja]|RZB82366.1 Ethylene-responsive transcription factor ERN1 [Glycine soja]
Glyma.18G219700.Wm82.a4.v1	3.11	19.75	-2.711	0.0056028	Down	yes	uncharacterized protein LOC114397382 [Glycine soja]
Glyma.02G124900.Wm82.a4.v1	0.66	10.45	-4.0161	0.0056774	Down	yes	protein SRG1 [Glycine max]|XP_028204169.1 protein SRG1-like [Glycine soja]|KRH71025.1 hypothetical protein GLYMA_02G124900 [Glycine max]|RZC24663.1 Protein SRG1 [Glycine soja]
Glyma.05G136100.Wm82.a4.v1	25.49	98.66	-1.9498	0.0056547	Down	yes	uncharacterized protein LOC100812201 [Glycine max]|ACU20414.1 unknown [Glycine max]|KRH58569.1 hypothetical protein GLYMA_05G136100 [Glycine max]
Glyma.13G248800.Wm82.a4.v1	180.69	434.19	-1.2643	0.0056978	Down	yes	G-type lectin S-receptor-like serine/threonine-protein kinase B120 isoform X2 [Glycine max]|XP_028191711.1 G-type lectin S-receptor-like serine/threonine-protein kinase B120 isoform X2 [Glycine soja]|RZB82741.1 G-type lectin S-receptor-like serine/threonine-protein kinase B120 isoform B [Glycine soja]
Glyma.02G053600.Wm82.a4.v1	18.76	51.5	-1.4448	0.0057207	Down	yes	AAA-ATPase At3g50940-like [Glycine soja]|RZC23527.1 Protein HYPER-SENSITIVITY-RELATED 4 [Glycine soja]
Glyma.07G183700.Wm82.a4.v1	99.32	245.89	-1.3075	0.0057238	Down	yes	protein FLOURY 1 isoform X2 [Glycine max]|XP_028240885.1 protein FLOURY 1-like isoform X2 [Glycine soja]
Glyma.18G249700.Wm82.a4.v1	22.09	52.94	-1.255	0.0057513	Down	yes	MDIS1-interacting receptor like kinase 2-like [Glycine soja]|RZB53197.1 MDIS1-interacting receptor like kinase 2 [Glycine soja]
Glyma.07G215500.Wm82.a4.v1	5.77	33.3	-2.528	0.0058907	Down	yes	abscisate beta-glucosyltransferase [Glycine max]|KRH50340.1 hypothetical protein GLYMA_07G215500 [Glycine max]
Glyma.02G159200.Wm82.a4.v1	3.32	16.63	-2.2789	0.0059806	Down	yes	hypothetical protein GLYMA_02G159200 [Glycine max]|RZC25217.1 3-oxoacyl-[acyl-carrier-protein] reductase FabG isoform B [Glycine soja]
Glyma.04G230500.Wm82.a4.v1	3.02	22.77	-2.8837	0.0060175	Down	yes	probable LRR receptor-like serine/threonine-protein kinase At3g47570, partial [Glycine soja]
Glyma.18G127900.Wm82.a4.v1	26.95	108.12	-2.0004	0.006028	Down	yes	TIR-NBS-LRR type disease resistance protein [Glycine max]|ACM89616.1 TIR-NBS-LRR type disease resistance protein [Glycine max]|KRG99190.1 hypothetical protein GLYMA_18G127900 [Glycine max]
Glyma.03G200500.Wm82.a4.v1	43	120.48	-1.4834	0.006157	Down	yes	uncharacterized protein LOC100804851 [Glycine max]|KRH67986.1 hypothetical protein GLYMA_03G200500 [Glycine max]
Glyma.03G247500.Wm82.a4.v1	4.2	22.14	-2.361	0.0062161	Down	yes	uncharacterized protein LOC100526916 precursor [Glycine max]|XP_028226703.1 pathogenesis-related protein PR-4-like [Glycine soja]|ACU15937.1 unknown [Glycine max]|KHN31466.1 Hevein-like protein [Glycine soja]|KRH68739.1 hypothetical protein GLYMA_03G247500 [Glycine max]|RZC22355.1 Pathogenesis-related protein PR-4B [Glycine soja]
Glyma.10G184600.Wm82.a4.v1	3.55	23.94	-2.7596	0.0061798	Down	yes	potato inhibitor I-like [Glycine max]|ACU19481.1 unknown [Glycine max]|KHN01083.1 Glu S.griseus protease inhibitor [Glycine soja]|KRH34452.1 hypothetical protein GLYMA_10G184600 [Glycine max]|RZB87922.1 Glu S.griseus protease inhibitor [Glycine soja]
Glyma.13G117600.Wm82.a4.v1	109.28	307.95	-1.4937	0.0061992	Down	yes	WRKY transcription factor 42 isoform B [Glycine soja]
Glyma.14G112500.Wm82.a4.v1	27.05	97.46	-1.847	0.0062271	Down	yes	uncharacterized protein LOC102662202 [Glycine max]|XP_028199860.1 uncharacterized protein LOC114384386 [Glycine soja]|KRH15811.1 hypothetical protein GLYMA_14G112500 [Glycine max]|RZB68587.1 hypothetical protein D0Y65_038384 [Glycine soja]
Glyma.10G170900.Wm82.a4.v1	2.29	15.41	-2.7683	0.0062606	Down	yes	tyrosine-protein phosphatase DSP3 [Glycine max]|XP_028184074.1 tyrosine-protein phosphatase DSP3-like [Glycine soja]|KRH34223.1 hypothetical protein GLYMA_10G170900 [Glycine max]|RZB87686.1 Tyrosine-protein phosphatase DSP3 [Glycine soja]
Glyma.07G150900.Wm82.a4.v1	40.79	82.15	-1.0165	0.0062872	Down	yes	putative 2-oxoglutarate-dependent dioxygenase isoform B [Glycine soja]
Glyma.08G304200.Wm82.a4.v1	26.36	61.07	-1.2177	0.0062891	Down	yes	oxygen-evolving enhancer protein 2, chloroplastic [Glycine max]|XP_028245825.1 oxygen-evolving enhancer protein 2, chloroplastic-like [Glycine soja]|KHM99676.1 Oxygen-evolving enhancer protein 2, chloroplastic [Glycine soja]|KRH45981.1 hypothetical protein GLYMA_08G304200 [Glycine max]|RZB99593.1 Oxygen-evolving enhancer protein 2, chloroplastic isoform A [Glycine soja]|RZB99594.1 Oxygen-evolving…
Glyma.20G009000.Wm82.a4.v1	19.14	81.26	-2.0835	0.0063577	Down	yes	uncharacterized protein LOC100794800 [Glycine max]|XP_028221093.1 uncharacterized protein LOC114402644 [Glycine soja]|KHM99007.1 hypothetical protein glysoja_024307 [Glycine soja]|KRG89221.1 hypothetical protein GLYMA_20G009000 [Glycine max]|RZB41877.1 hypothetical protein D0Y65_052752 [Glycine soja]
Glyma.18G041400.Wm82.a4.v1	194.15	432.58	-1.1548	0.0063737	Down	yes	hypothetical protein GLYMA_18G041400 [Glycine max]
Glyma.09G040500.Wm82.a4.v1	1.63	10.42	-2.6914	0.0063966	Down	yes	pathogenesis-related protein 10 [Glycine max]|XP_028179772.1 pathogenesis-related protein 10 [Glycine soja]|E6YBW4.1 RecName: Full=Pathogenesis-related protein 10|ADC31789.1 pathogenesis-related protein 10 [Glycine max]|KHN12916.1 Class-10 pathogenesis-related protein 1 [Glycine soja]|KRH37040.1 hypothetical protein GLYMA_09G040500 [Glycine max]|RZB90525.1 Class-10 pathogenesis-related protein 1 …
Glyma.12G104800.Wm82.a4.v1	43.8	304.47	-2.7972	0.0064443	Down	yes	transcription factor WER isoform X2 [Glycine max]|XP_028193599.1 transcription factor WER-like isoform X2 [Glycine soja]|KRH25462.1 hypothetical protein GLYMA_12G104800 [Glycine max]
Glyma.03G165900.Wm82.a4.v1	11.91	41.23	-1.8023	0.0065436	Down	yes	hypothetical protein GLYMA_03G165900 [Glycine max]
Glyma.04G070500.Wm82.a4.v1	3.11	18.6	-2.5617	0.0067631	Down	yes	probable inactive 2-oxoglutarate-dependent dioxygenase AOP2 [Glycine max]|XP_028228068.1 probable inactive 2-oxoglutarate-dependent dioxygenase AOP2 [Glycine soja]|KRH61838.1 hypothetical protein GLYMA_04G070500 [Glycine max]|RZC15440.1 putative 2-oxoglutarate-dependent dioxygenase AOP1.2 [Glycine soja]
Glyma.11G250700.Wm82.a4.v1	87.87	223.54	-1.3455	0.0067486	Down	yes	uncharacterized protein LOC100797611 [Glycine max]|XP_028196282.1 uncharacterized protein LOC114381262 [Glycine soja]|KRH31485.1 hypothetical protein GLYMA_11G250700 [Glycine max]|RZB73349.1 hypothetical protein D0Y65_037168 [Glycine soja]
Glyma.15G177900.Wm82.a4.v1	704.83	1548.45	-1.1351	0.0067382	Down	yes	serine/threonine-protein kinase RIPK [Glycine max]|KRH12542.1 hypothetical protein GLYMA_15G177900 [Glycine max]
Glyma.16G199000.Wm82.a4.v1	6.42	50.31	-2.9582	0.0067092	Down	yes	AP2-lke DNA-binding domain-containing protein [Glycine max]|XP_028206609.1 dehydration-responsive element-binding protein 1A-like [Glycine soja]|AEC12483.1 C-repeat/dehydration-responsive element-binding factor CBF1-2 [Glycine max]|KRH09144.1 hypothetical protein GLYMA_16G199000 [Glycine max]|RZB61822.1 Dehydration-responsive element-binding protein 1D [Glycine soja]
Glyma.18G046300.Wm82.a4.v1	90.78	267.06	-1.5575	0.0067779	Down	yes	Cysteine-rich receptor-like protein kinase 2 [Glycine soja]
Glyma.19G236800.Wm82.a4.v1	1516.13	3576.83	-1.2381	0.0067731	Down	yes	E3 ubiquitin-protein ligase ATL6 [Glycine max]|XP_028215765.1 E3 ubiquitin-protein ligase ATL6-like [Glycine soja]|KRG96857.1 hypothetical protein GLYMA_19G236800 [Glycine max]|RZB49446.1 E3 ubiquitin-protein ligase ATL6 [Glycine soja]
Glyma.17G047300.Wm82.a4.v1	8.88	137.79	-3.9674	0.0067995	Down	yes	dehydration-responsive element binding protein 3 [Glycine max]|XP_028209816.1 ethylene-responsive transcription factor ERF017-like [Glycine soja]|ABB36646.1 dehydration-responsive element binding protein 3 [Glycine max]|KRH02578.1 hypothetical protein GLYMA_17G047300 [Glycine max]|RZB55254.1 Ethylene-responsive transcription factor ERF017 [Glycine soja]
Glyma.19G052700.Wm82.a4.v1	1.92	13.41	-2.7974	0.0068326	Down	yes	hypothetical protein GLYMA_19G052700 [Glycine max]|RZB46565.1 hypothetical protein D0Y65_050549 [Glycine soja]
Glyma.02G309000.Wm82.a4.v1	2	13.65	-2.798	0.0069828	Down	yes	uncharacterized protein LOC100806244 [Glycine max]|XP_028222802.1 uncharacterized protein LOC114403819 [Glycine soja]|KHN29864.1 hypothetical protein glysoja_039540 [Glycine soja]|KRH74059.1 hypothetical protein GLYMA_02G309000 [Glycine max]|RZC27569.1 hypothetical protein D0Y65_005593 [Glycine soja]
Glyma.16G041100.Wm82.a4.v1	249.36	658.98	-1.4015	0.0069975	Down	yes	uncharacterized protein LOC106796583 [Glycine max]|XP_028205509.1 uncharacterized protein LOC114389112 [Glycine soja]|KHN46778.1 hypothetical protein glysoja_015029 [Glycine soja]|KRH06709.1 hypothetical protein GLYMA_16G041100 [Glycine max]|RZB59512.1 hypothetical protein D0Y65_042651 [Glycine soja]
Glyma.07G180600.Wm82.a4.v1	56.21	195.33	-1.7975	0.007037	Down	yes	uncharacterized protein LOC100790460 [Glycine max]|XP_028240849.1 uncharacterized protein LOC114419400 [Glycine soja]|KRH49801.1 hypothetical protein GLYMA_07G180600 [Glycine max]|RZC03471.1 hypothetical protein D0Y65_018237 [Glycine soja]
Glyma.11G129300.Wm82.a4.v1	11.77	45.7	-1.9598	0.0070463	Down	yes	beta-glucosidase 13 [Glycine max]|XP_028188499.1 beta-glucosidase 13-like [Glycine soja]|KHN06220.1 Beta-glucosidase 12 [Glycine soja]|KRH29657.1 hypothetical protein GLYMA_11G129300 [Glycine max]|RZB79704.1 Beta-glucosidase 12 [Glycine soja]
Glyma.18G015000.Wm82.a4.v1	76.11	164.96	-1.1137	0.0070477	Down	yes	hypothetical protein GLYMA_18G015000 [Glycine max]
Glyma.02G042500.Wm82.a4.v1	34.36	82.75	-1.2647	0.0070582	Down	yes	chitinase class I precursor [Glycine max]|XP_028196081.1 endochitinase [Glycine soja]|AAF17593.1 chitinase class I [Glycine max]|AAK01734.1 chitinase class I [Glycine max]|KRH69696.1 hypothetical protein GLYMA_02G042500 [Glycine max]|RZC23368.1 Endochitinase [Glycine soja]
Glyma.08G126800.Wm82.a4.v1	30.29	66.2	-1.1237	0.0071217	Down	yes	uncharacterized protein LOC100305932 [Glycine max]|XP_028243660.1 ferredoxin-A-like [Glycine soja]|ACU13854.1 unknown [Glycine max]|KHN48094.1 Ferredoxin, chloroplastic [Glycine soja]|KRH43040.1 hypothetical protein GLYMA_08G126800 [Glycine max]|RZB96611.1 Ferredoxin, chloroplastic [Glycine soja]
Glyma.12G087200.Wm82.a4.v1	49.21	290.05	-2.558	0.0071379	Down	yes	cytochrome P450 94C1 [Glycine max]|XP_028192578.1 cytochrome P450 94C1-like [Glycine soja]|KRH25192.1 hypothetical protein GLYMA_12G087200 [Glycine max]|RZB74987.1 Cytochrome P450 94C1 [Glycine soja]
Glyma.08G235400.Wm82.a4.v1	11.45	30.09	-1.3924	0.0071583	Down	yes	kunitz trypsin inhibitor family protein precursor [Glycine max]|XP_028245363.1 alpha-amylase/subtilisin inhibitor-like [Glycine soja]|KRH44856.1 hypothetical protein GLYMA_08G235400 [Glycine max]
Glyma.11G239000.Wm82.a4.v1	28.08	93.1	-1.7249	0.0073609	Down	yes	putative ETHYLENE INSENSITIVE 3-like 4 protein [Glycine max]|AFO38384.1 putative ethylene insensitive 3-like 4 protein [Glycine max]|KRH31276.1 hypothetical protein GLYMA_11G239000 [Glycine max]
Glyma.12G224000.Wm82.a4.v1	12.04	40.62	-1.7472	0.0074291	Down	yes	uncharacterized protein LOC102660202 [Glycine max]|KRH27238.1 hypothetical protein GLYMA_12G224000 [Glycine max]
Glyma.11G062700.Wm82.a4.v1	3.48	17.97	-2.368	0.0074676	Down	yes	cytochrome P450 71D8-like [Glycine soja]|RZB78627.1 Cytochrome P450 71D8 [Glycine soja]
Glyma.08G169451.Wm82.a4.v1	16.02	62.23	-1.949	0.0075809	Down	yes	transcription factor JUNGBRUNNEN 1 [Glycine max]|KRH43752.1 hypothetical protein GLYMA_08G169500 [Glycine max]
Glyma.10G016500.Wm82.a4.v1	369.91	803.5	-1.1183	0.0075232	Down	yes	uncharacterized protein LOC100780763 [Glycine max]|XP_028182587.1 ethylene-responsive transcription factor ERF073-like [Glycine soja]|ACU22984.1 unknown [Glycine max]|KRH31850.1 hypothetical protein GLYMA_10G016500 [Glycine max]|RZB85209.1 Ethylene-responsive transcription factor RAP2-3 [Glycine soja]
Glyma.13G226700.Wm82.a4.v1	6.87	36.48	-2.4139	0.0075109	Down	yes	uncharacterized protein LOC106795509 [Glycine max]|KRH21220.1 hypothetical protein GLYMA_13G226700 [Glycine max]
Glyma.15G122200.Wm82.a4.v1	0.29	8.09	-4.5547	0.0075686	Down	yes	Heavy metal-associated isoprenylated plant protein 47 isoform D [Glycine soja]
Glyma.16G084700.Wm82.a4.v1	7.84	34.9	-2.1461	0.0075552	Down	yes	serine/threonine-protein kinase OXI1 [Glycine max]|XP_028206230.1 serine/threonine-protein kinase OXI1-like [Glycine soja]|KRH07383.1 hypothetical protein GLYMA_16G084700 [Glycine max]|RZB60154.1 Serine/threonine-protein kinase OXI1 [Glycine soja]
Glyma.18G026700.Wm82.a4.v1	108.71	330.21	-1.6022	0.0075918	Down	yes	putative serine/threonine-protein kinase-like protein CCR3 [Glycine max]
Glyma.19G198800.Wm82.a4.v1	7.54	47.44	-2.6698	0.0075766	Down	yes	NDR1/HIN1-like protein 10 [Glycine max]|XP_028217565.1 NDR1/HIN1-like protein 10 [Glycine soja]|KRG96251.1 hypothetical protein GLYMA_19G198800 [Glycine max]
Glyma.09G041800.Wm82.a4.v1	4.73	16.57	-1.7976	0.0077146	Down	yes	hypothetical protein D0Y65_023143 [Glycine soja]
Glyma.13G088300.Wm82.a4.v1	191.57	443.87	-1.2123	0.0076871	Down	yes	probable trehalose-phosphate phosphatase H [Glycine max]|XP_028196201.1 probable trehalose-phosphate phosphatase H [Glycine soja]|KHN19585.1 Trehalose-phosphate phosphatase [Glycine soja]|KRH18893.1 hypothetical protein GLYMA_13G088300 [Glycine max]|KRH18894.1 hypothetical protein GLYMA_13G088300 [Glycine max]|RZB71528.1 putative trehalose-phosphate phosphatase I isoform A [Glycine soja]|RZB71529…
Glyma.09G172100.Wm82.a4.v1	35.27	267.03	-2.9223	0.007724	Down	yes	U-box domain-containing protein 21 [Glycine max]|KRH39018.1 hypothetical protein GLYMA_09G172100 [Glycine max]
Glyma.01G108200.Wm82.a4.v1	129.87	271.73	-1.0627	0.0079075	Down	yes	laccase-7 [Glycine max]|KRH75773.1 hypothetical protein GLYMA_01G108200 [Glycine max]
Glyma.05G101300.Wm82.a4.v1	12.33	34.69	-1.482	0.0078968	Down	yes	auxin-responsive protein GH3 [Glycine max]|XP_028232148.1 probable indole-3-acetic acid-amido synthetase GH3.1 [Glycine soja]|KHN21427.1 Putative indole-3-acetic acid-amido synthetase GH3.1 [Glycine soja]|KRH58024.1 hypothetical protein GLYMA_05G101300 [Glycine max]|RZC11815.1 putative indole-3-acetic acid-amido synthetase GH3.1 [Glycine soja]
Glyma.08G062900.Wm82.a4.v1	0	5.73	-5.0234	0.0079043	Down	yes	probably inactive leucine-rich repeat receptor-like protein kinase At5g48380 [Glycine max]|KRH42002.1 hypothetical protein GLYMA_08G062900 [Glycine max]
Glyma.09G011200.Wm82.a4.v1	1051.31	2661.63	-1.34	0.007892	Down	yes	cytochrome b561 and DOMON domain-containing protein At5g47530 [Glycine max]|XP_028179892.1 cytochrome b561 and DOMON domain-containing protein At5g47530-like [Glycine soja]|KHN40820.1 Auxin-induced in root cultures protein 12 [Glycine soja]|KRH36561.1 hypothetical protein GLYMA_09G011200 [Glycine max]|RZB90068.1 Cytochrome b561 and DOMON domain-containing protein [Glycine soja]
Glyma.11G062500.Wm82.a4.v1	4.07	23.8	-2.5385	0.0079046	Down	yes	cytochrome P450 71D8-like [Glycine max]|XP_028187906.1 cytochrome P450 71D8-like [Glycine soja]|KHN42026.1 Cytochrome P450 71D8 [Glycine soja]|KRH28586.1 hypothetical protein GLYMA_11G062500 [Glycine max]|RZB78625.1 Cytochrome P450 71D8 [Glycine soja]
Glyma.14G067700.Wm82.a4.v1	3.84	23.75	-2.6275	0.0078626	Down	yes	hypothetical protein GLYMA_14G067700 [Glycine max]|RZB67794.1 Cyclin-dependent protein kinase inhibitor SMR4 [Glycine soja]
Glyma.17G214100.Wm82.a4.v1	2.58	20	-2.9567	0.0078334	Down	yes	hypothetical protein GLYMA_17G214100 [Glycine max]
Glyma.20G062000.Wm82.a4.v1	16.4	73.27	-2.1528	0.0079088	Down	yes	Nudix hydrolase 2 isoform B [Glycine soja]
Glyma.06G294400.Wm82.a4.v1	17.65	39.43	-1.1576	0.0082626	Down	yes	protein ACCELERATED CELL DEATH 6-like [Glycine soja]|RZC09690.1 Protein ACCELERATED CELL DEATH 6 [Glycine soja]
Glyma.16G156800.Wm82.a4.v1	2.73	22.35	-3.0628	0.0082655	Down	yes	sucrose transport protein SUC8 isoform X2 [Glycine max]|KRH08557.1 hypothetical protein GLYMA_16G156800 [Glycine max]
Glyma.10G082400.Wm82.a4.v1	524.15	1266.26	-1.2722	0.0083035	Down	yes	syntaxin-121 [Glycine max]|KRH32861.1 hypothetical protein GLYMA_10G082400 [Glycine max]
Glyma.09G116300.Wm82.a4.v1	20.89	44.18	-1.0738	0.0083471	Down	yes	LEAF RUST 10 DISEASE-RESISTANCE LOCUS RECEPTOR-LIKE PROTEIN KINASE-like 1.2 [Glycine soja]|RZB91678.1 LEAF RUST 10 DISEASE-RESISTANCE LOCUS RECEPTOR-LIKE PROTEIN KINASE-like 1.2 isoform A [Glycine soja]|RZB91679.1 LEAF RUST 10 DISEASE-RESISTANCE LOCUS RECEPTOR-LIKE PROTEIN KINASE-like 1.2 isoform B [Glycine soja]
Glyma.03G143700.Wm82.a4.v1	13.5	44.54	-1.7069	0.0084417	Down	yes	3,9-dihydroxypterocarpan 6A-monooxygenase [Glycine max]|Q42798.1 RecName: Full=3,9-dihydroxypterocarpan 6A-monooxygenase; AltName: Full=Cytochrome P450 93A1; AltName: Full=Dihydroxypterocarpan 6a-hydroxylase; Short=D6aH|BAA12159.1 Cytochrome P-450 (CYP93A1) [Glycine max]|KRH67050.1 hypothetical protein GLYMA_03G143700 [Glycine max]|prf||2209281A cytochrome P450
Glyma.05G175400.Wm82.a4.v1	29.12	105.9	-1.8593	0.0084987	Down	yes	RING-H2 finger protein ATL52-like [Glycine max]|XP_028233070.1 RING-H2 finger protein ATL52-like [Glycine soja]|RZC12925.1 E3 ubiquitin-protein ligase RING1 [Glycine soja]
Glyma.07G268400.Wm82.a4.v1	1.25	13.23	-3.3847	0.008551	Down	yes	protein C2-DOMAIN ABA-RELATED 11 [Glycine max]|XP_028241949.1 protein C2-DOMAIN ABA-RELATED 11-like [Glycine soja]|KHN42263.1 ADP-ribosylation factor GTPase-activating protein AGD12 [Glycine soja]|KRH51202.1 hypothetical protein GLYMA_07G268400 [Glycine max]|RZC04864.1 Protein C2-DOMAIN ABA-RELATED 11 [Glycine soja]
Glyma.01G126600.Wm82.a4.v1	45.09	126.96	-1.4884	0.0085955	Down	yes	dirigent protein 19 [Glycine max]|KRH65564.1 hypothetical protein GLYMA_03G046000 [Glycine max]
Glyma.16G178100.Wm82.a4.v1	2.37	64.47	-4.7819	0.008648	Down	yes	hypothetical protein glysoja_029062 [Glycine soja]
Glyma.17G246500.Wm82.a4.v1	675.09	1534.35	-1.1843	0.0086731	Down	yes	allene oxide synthase [Glycine max]|XP_028210642.1 allene oxide synthase 1, chloroplastic-like [Glycine soja]|ABB91777.1 allene oxide synthase [Glycine max]|ACA79943.1 chloroplast allene oxide synthase [Glycine max]|KRH05758.1 hypothetical protein GLYMA_17G246500 [Glycine max]|RZB58535.1 Allene oxide synthase 1, chloroplastic [Glycine soja]
Glyma.08G062800.Wm82.a4.v1	19.96	149.04	-2.904	0.0087312	Down	yes	Inactive leucine-rich repeat receptor-like protein kinase isoform C [Glycine soja]
Glyma.11G185700.Wm82.a4.v1	281.59	578.55	-1.0372	0.0087339	Down	yes	cytochrome P450 94C1 [Glycine max]|XP_028191911.1 cytochrome P450 94C1-like [Glycine soja]|KRH30469.1 hypothetical protein GLYMA_11G185700 [Glycine max]|RZB80308.1 Cytochrome P450 94C1 [Glycine soja]
Glyma.13G282400.Wm82.a4.v1	26.82	92.08	-1.7769	0.0087899	Down	yes	hypothetical protein D0Y65_035129 [Glycine soja]
Glyma.17G105600.Wm82.a4.v1	89.3	186.41	-1.0573	0.0087874	Down	yes	hypothetical protein GLYMA_17G105600 [Glycine max]|RZB56265.1 hypothetical protein D0Y65_045456 [Glycine soja]
Glyma.13G032900.Wm82.a4.v1	42.26	106.01	-1.3201	0.0088087	Down	yes	hypothetical protein GLYMA_13G032900 [Glycine max]
Glyma.15G211500.Wm82.a4.v1	8.65	45.55	-2.3772	0.0088615	Down	yes	alpha-amylase/subtilisin inhibitor [Glycine max]|XP_028202569.1 alpha-amylase/subtilisin inhibitor-like [Glycine soja]|KRH13021.1 hypothetical protein GLYMA_15G211500 [Glycine max]|RZB65597.1 Alpha-amylase/subtilisin inhibitor [Glycine soja]
Glyma.19G174200.Wm82.a4.v1	21	297.37	-3.8271	0.0088711	Down	yes	C2H2-type zinc finger protein [Glycine max]|XP_028218186.1 zinc finger protein ZAT11-like [Glycine soja]|KHN02411.1 Zinc finger protein ZAT11-like protein [Glycine soja]|KRG95850.1 hypothetical protein GLYMA_19G174200 [Glycine max]|RZB48411.1 Zinc finger protein ZAT11 [Glycine soja]
Glyma.19G254800.Wm82.a4.v1	54.47	431.86	-2.9872	0.0090812	Down	yes	probable WRKY transcription factor 53 [Glycine max]|XP_028218160.1 probable WRKY transcription factor 53 [Glycine soja]|KRG97154.1 hypothetical protein GLYMA_19G254800 [Glycine max]|RZB49710.1 putative WRKY transcription factor 41 [Glycine soja]
Glyma.06G134900.Wm82.a4.v1	7.24	24.93	-1.7687	0.0091933	Down	yes	hypothetical protein GLYMA_06G134900 [Glycine max]
Glyma.05G058900.Wm82.a4.v1	17.5	53.79	-1.6145	0.009257	Down	yes	probable aspartyl protease At4g16563 [Glycine max]|XP_028211011.1 probable aspartyl protease At4g16563 [Glycine soja]|KRH04119.1 hypothetical protein GLYMA_17G141200 [Glycine max]|RZB56833.1 putative aspartyl protease [Glycine soja]
Glyma.01G216000.Wm82.a4.v1	24.77	290.28	-3.5529	0.0093269	Down	yes	dehydration-responsive element-binding protein 1E [Glycine max]|XP_028247019.1 dehydration-responsive element-binding protein 1E-like [Glycine soja]|ACA63936.1 CBF3 protein [Glycine max]|KRH77483.1 hypothetical protein GLYMA_01G216000 [Glycine max]|RZC31172.1 Dehydration-responsive element-binding protein 1F [Glycine soja]
Glyma.09G014700.Wm82.a4.v1	58.86	161.55	-1.4534	0.0093078	Down	yes	uncharacterized protein LOC100499880 isoform X1 [Glycine max]|XP_006586628.1 uncharacterized protein LOC100499880 isoform X1 [Glycine max]|XP_014635034.1 uncharacterized protein LOC100499880 isoform X1 [Glycine max]|XP_025985633.1 uncharacterized protein LOC100499880 isoform X1 [Glycine max]|XP_028248206.1 protein C2-DOMAIN ABA-RELATED 11-like [Glycine soja]|XP_028248207.1 protein C2-DOMAIN ABA-R…
Glyma.10G148700.Wm82.a4.v1	23.14	90.09	-1.9568	0.0093218	Down	yes	calmodulin-binding protein 60 G [Glycine max]|XP_028183261.1 calmodulin-binding protein 60 G-like [Glycine soja]|KHN16077.1 hypothetical protein glysoja_012053 [Glycine soja]|KRH33846.1 hypothetical protein GLYMA_10G148700 [Glycine max]|RZB87320.1 Calmodulin-binding protein 60 G [Glycine soja]
Glyma.11G129700.Wm82.a4.v1	50.85	336.76	-2.7278	0.0093477	Down	yes	Beta-glucosidase 24 [Glycine soja]
Glyma.09G240000.Wm82.a4.v1	196.58	489.99	-1.3167	0.0094791	Down	yes	probable WRKY transcription factor 72 [Glycine max]|KRH40121.1 hypothetical protein GLYMA_09G240000 [Glycine max]
Glyma.12G053900.Wm82.a4.v1	24.96	55.21	-1.1275	0.0094903	Down	yes	hypothetical protein GLYMA_12G053900 [Glycine max]
Glyma.13G250900.Wm82.a4.v1	265.49	613.34	-1.2071	0.0094849	Down	yes	putative 4-hydroxy-4-methyl-2-oxoglutarate aldolase 3 isoform X1 [Glycine max]|XP_028188776.1 putative 4-hydroxy-4-methyl-2-oxoglutarate aldolase 3 isoform X1 [Glycine soja]|KHN19064.1 Regulator of ribonuclease-like protein 3 [Glycine soja]|KRH21645.1 hypothetical protein GLYMA_13G250900 [Glycine max]|RZB82771.1 putative 4-hydroxy-4-methyl-2-oxoglutarate aldolase 3 isoform A [Glycine soja]
Glyma.18G070100.Wm82.a4.v1	10.2	57.04	-2.488	0.0094047	Down	yes	hypothetical protein GLYMA_18G070100 [Glycine max]
Glyma.05G124800.Wm82.a4.v1	103.87	210.95	-1.0233	0.0095246	Down	yes	berberine bridge enzyme-like 28 [Glycine max]|XP_028232388.1 berberine bridge enzyme-like 28 [Glycine soja]|KRH58387.1 hypothetical protein GLYMA_05G124800 [Glycine max]|RZC12162.1 Berberine bridge enzyme-like 28 [Glycine soja]
Glyma.17G173600.Wm82.a4.v1	66.55	140.11	-1.0692	0.0096198	Down	yes	hypothetical protein D0Y65_046125 [Glycine soja]
Glyma.11G022500.Wm82.a4.v1	1.92	10.35	-2.4388	0.0096956	Down	yes	hypothetical protein GLYMA_11G022500 [Glycine max]
Glyma.13G032700.Wm82.a4.v1	32.29	105.55	-1.7085	0.0097048	Down	yes	rust resistance kinase Lr10-like isoform X2 [Glycine soja]
Glyma.18G208800.Wm82.a4.v1	283.95	616.1	-1.1169	0.0096802	Down	yes	probable WRKY transcription factor 33 isoform X1 [Glycine max]|KRH00362.1 hypothetical protein GLYMA_18G208800 [Glycine max]
Glyma.03G041000.Wm82.a4.v1	59.02	358.51	-2.6023	0.0099497	Down	yes	protein LURP-one-related 15 [Glycine max]|XP_028224348.1 protein LURP-one-related 15-like [Glycine soja]|KHN33240.1 Protein LURP-one-related 15 [Glycine soja]|KRH65505.1 hypothetical protein GLYMA_03G041000 [Glycine max]|RZC19038.1 Protein LURP-one-related 15 isoform A [Glycine soja]
Glyma.07G178500.Wm82.a4.v1	57.17	121.06	-1.0826	0.0099677	Down	yes	myb family transcription factor EFM [Glycine max]|XP_028240834.1 myb family transcription factor EFM-like [Glycine soja]|KHN24368.1 Two-component response regulator ARR10 [Glycine soja]|KRH49770.1 hypothetical protein GLYMA_07G178500 [Glycine max]|RZC03439.1 Myb family transcription factor EFM [Glycine soja]
Glyma.08G307500.Wm82.a4.v1	6.8	21.94	-1.6876	0.0099483	Down	yes	hypothetical protein glysoja_006486 [Glycine soja]|KRH46017.1 hypothetical protein GLYMA_08G307500 [Glycine max]|RZB99634.1 hypothetical protein D0Y65_022170 [Glycine soja]
Glyma.08G355000.Wm82.a4.v1	147.72	652.16	-2.1426	0.0098039	Down	yes	putative receptor protein kinase ZmPK1 [Glycine max]|XP_028246431.1 putative receptor protein kinase ZmPK1 [Glycine soja]|KRH46757.1 hypothetical protein GLYMA_08G355000 [Glycine max]|RZC00363.1 putative receptor protein kinase ZmPK1 [Glycine soja]
Glyma.11G171355.Wm82.a4.v1	9.09	33.34	-1.8732	0.0099836	Down	yes	uncharacterized protein LOC102667222 [Glycine max]|KRG88910.1 hypothetical protein GLYMA_U012600 [Glycine max]
Glyma.13G234500.Wm82.a4.v1	818.64	1722.73	-1.0731	0.0099696	Down	yes	glutaredoxin-C9 [Glycine max]|XP_028187913.1 glutaredoxin-C9-like [Glycine soja]|KRH21345.1 hypothetical protein GLYMA_13G234500 [Glycine max]
Glyma.16G008500.Wm82.a4.v1	320.66	678.64	-1.081	0.0099191	Down	yes	putative receptor-like protein kinase At1g72540 [Glycine max]|XP_028205583.1 putative receptor-like protein kinase At1g72540 [Glycine soja]|KHN39624.1 Putative receptor-like protein kinase [Glycine soja]|KRH06195.1 hypothetical protein GLYMA_16G008500 [Glycine max]|RZB58974.1 putative receptor-like protein kinase [Glycine soja]
Glyma.16G181200.Wm82.a4.v1	8.13	26.65	-1.7175	0.010006	Down	yes	short-chain dehydrogenase TIC 32, chloroplastic [Glycine max]|KRH08895.1 hypothetical protein GLYMA_16G181200 [Glycine max]
Glyma.20G139400.Wm82.a4.v1	15.36	40.46	-1.3959	0.0099948	Down	yes	Cysteine-rich receptor-like protein kinase 25 [Glycine soja]
Glyma.11G230600.Wm82.a4.v1	31.47	87.44	-1.467	0.010192	Down	yes	putative serine/threonine-protein kinase-like protein CCR3 [Glycine soja]
Glyma.08G172300.Wm82.a4.v1	52.38	146.46	-1.4803	0.010233	Down	yes	cysteine-rich and transmembrane domain-containing protein WIH2 [Glycine max]|XP_028246976.1 cysteine-rich and transmembrane domain-containing protein WIH2-like [Glycine soja]|ACU14331.1 unknown [Glycine max]|KHN26814.1 hypothetical protein glysoja_011406 [Glycine soja]|KRH43793.1 hypothetical protein GLYMA_08G172300 [Glycine max]|RZB97340.1 hypothetical protein D0Y65_020818 [Glycine soja]
Glyma.06G239900.Wm82.a4.v1	10.48	41.21	-1.9706	0.010289	Down	yes	uncharacterized protein LOC100795901 precursor [Glycine max]|ACU23206.1 unknown [Glycine max]|KRH55245.1 hypothetical protein GLYMA_06G239900 [Glycine max]
Glyma.08G109400.Wm82.a4.v1	12.86	39.13	-1.6119	0.010297	Down	yes	chalcone synthase 1 [Glycine max]|P24826.1 RecName: Full=Chalcone synthase 1; AltName: Full=Naringenin-chalcone synthase 1|CAA38456.1 naregenin-chalcone synthase [Glycine max]|BAB71954.1 chalcone synthase [Glycine max]|AAQ62590.1 chalcone synthase CHS1 [Glycine max]|AAQ62597.1 chalcone synthase CHS1 [Glycine max]|BAF62128.1 chalcone synthase [Glycine max]|BAH70473.1 chalcone synthase [Glycine max…
Glyma.11G093100.Wm82.a4.v1	16.92	63.63	-1.9111	0.010323	Down	yes	isoflavone 3&apos;-hydroxylase [Glycine max]|XP_028187783.1 isoflavone 3&apos;-hydroxylase-like [Glycine soja]|KRH29036.1 hypothetical protein GLYMA_11G093100 [Glycine max]|RZB79074.1 Cytochrome P450 81E8 [Glycine soja]
Glyma.10G253900.Wm82.a4.v1	52.19	113.98	-1.1297	0.010557	Down	yes	putative receptor-like protein kinase At4g00960 [Glycine max]|KRH35618.1 hypothetical protein GLYMA_10G253900 [Glycine max]
Glyma.05G195000.Wm82.a4.v1	697.5	1544.63	-1.1467	0.010684	Down	yes	NAC domain-containing protein 2 [Glycine max]|XP_028233334.1 NAC domain-containing protein 2-like [Glycine soja]|KHN17402.1 NAC domain-containing protein 2 [Glycine soja]|ALA09234.1 NAC transcription factor [Glycine max]|KRH59618.1 hypothetical protein GLYMA_05G195000 [Glycine max]|RZC13234.1 NAC domain-containing protein 2 isoform A [Glycine soja]
Glyma.08G099800.Wm82.a4.v1	5.69	39.96	-2.8077	0.010684	Down	yes	NIPA-like protein [Glycine soja]
Glyma.14G176500.Wm82.a4.v1	13.22	41.15	-1.6271	0.010695	Down	yes	protein EXORDIUM-like 2 [Glycine max]|KRH16767.1 hypothetical protein GLYMA_14G176500 [Glycine max]
Glyma.15G256200.Wm82.a4.v1	9.91	38.66	-1.9606	0.010692	Down	yes	hypothetical protein D0Y65_042047 [Glycine soja]
Glyma.16G145100.Wm82.a4.v1	6.72	21.19	-1.6728	0.01065	Down	yes	putative alpha/beta hydrolase [Glycine max]|XP_028206606.1 salicylic acid-binding protein 2-like [Glycine soja]|KHN13365.1 Polyneuridine-aldehyde esterase [Glycine soja]|KRH08374.1 hypothetical protein GLYMA_16G145100 [Glycine max]|RZB61076.1 Salicylic acid-binding protein 2 [Glycine soja]
Glyma.19G100000.Wm82.a4.v1	225.01	591.85	-1.3948	0.010704	Down	yes	uncharacterized protein LOC100811963 [Glycine max]|XP_028218994.1 GEM-like protein 5 [Glycine soja]|KHN28560.1 GEM-like protein 5 [Glycine soja]|KRG94663.1 hypothetical protein GLYMA_19G100000 [Glycine max]|RZB47247.1 GEM-like protein 5 [Glycine soja]
Glyma.17G224551.Wm82.a4.v1	0.88	8.33	-3.1516	0.010767	Down	yes	L-type lectin-domain containing receptor kinase IX.1 [Glycine soja]
Glyma.20G034200.Wm82.a4.v1	1.18	12.21	-3.3123	0.010739	Down	yes	unknown [Glycine max]
Glyma.09G153700.Wm82.a4.v1	51.08	172.26	-1.752	0.010868	Down	yes	nucleolin [Glycine max]|KRH38726.1 hypothetical protein GLYMA_09G153700 [Glycine max]
Glyma.14G103100.Wm82.a4.v1	4.65	26.66	-2.5033	0.010919	Down	yes	putative WRKY transcription factor 40 isoform B [Glycine soja]
Glyma.03G198600.Wm82.a4.v1	890.91	2105.09	-1.2404	0.010981	Down	yes	probable F-box protein At2g36090 [Glycine max]|KRH67960.1 hypothetical protein GLYMA_03G198600 [Glycine max]
Glyma.14G208000.Wm82.a4.v1	13.16	53.63	-2.0366	0.010957	Down	yes	NDR1/HIN1-like protein 6 [Glycine max]|XP_028199755.1 NDR1/HIN1-like protein 6 [Glycine soja]|KHN39516.1 Putative syntaxin-24 [Glycine soja]|KRH17244.1 hypothetical protein GLYMA_14G208000 [Glycine max]|RZB70019.1 NDR1/HIN1-like protein 6 [Glycine soja]
Glyma.18G254500.Wm82.a4.v1	0.3	7.1	-4.3631	0.011042	Down	yes	probable leucine-rich repeat receptor-like protein kinase At1g35710 [Glycine max]|KRH01110.1 hypothetical protein GLYMA_18G254500 [Glycine max]
Glyma.13G370100.Wm82.a4.v1	68.13	325.33	-2.2557	0.011118	Down	yes	putative WRKY transcription factor 40 isoform B [Glycine soja]|RZB84833.1 putative WRKY transcription factor 40 isoform C [Glycine soja]
Glyma.18G119200.Wm82.a4.v1	19.8	44.98	-1.1667	0.011297	Down	yes	uncharacterized protein LOC100792469 [Glycine max]|KRG99079.1 hypothetical protein GLYMA_18G119200 [Glycine max]
Glyma.20G137802.Wm82.a4.v1	293.26	640.34	-1.126	0.011341	Down	yes	hypothetical protein GLYMA_20G137800 [Glycine max]
Glyma.03G035300.Wm82.a4.v1	84.78	176.94	-1.058	0.011407	Down	yes	hypothetical protein GLYMA_03G035300 [Glycine max]
Glyma.17G064800.Wm82.a4.v1	52.63	108.27	-1.0302	0.011422	Down	yes	CASP-like protein 2C1 [Glycine max]|XP_028209415.1 CASP-like protein 2C1 [Glycine soja]|KHN17582.1 CASP-like protein 3 [Glycine soja]|KRH02888.1 hypothetical protein GLYMA_17G064800 [Glycine max]|RZB55561.1 CASP-like protein 2C1 [Glycine soja]
Glyma.01G183300.Wm82.a4.v1	298.98	696.8	-1.2202	0.011591	Down	yes	probable disease resistance protein At5g66900 [Glycine max]|KRH76939.1 hypothetical protein GLYMA_01G183300 [Glycine max]
Glyma.09G049200.Wm82.a4.v1	1.63	13.73	-3.0865	0.011866	Down	yes	Isoflavone 2&apos;-hydroxylase [Glycine soja]
Glyma.13G033900.Wm82.a4.v1	236.42	619.12	-1.3883	0.01186	Down	yes	rust resistance kinase Lr10 [Glycine max]|XP_028197847.1 rust resistance kinase Lr10-like [Glycine soja]|KRH18032.1 hypothetical protein GLYMA_13G033900 [Glycine max]|RZB70683.1 Rust resistance kinase Lr10 [Glycine soja]
Glyma.07G153800.Wm82.a4.v1	25.72	202.18	-2.9733	0.012189	Down	yes	ammonium transporter AMT2.1 [Glycine max]|XP_028240502.1 ammonium transporter 2-like [Glycine soja]|KHN39569.1 Ammonium transporter 2 [Glycine soja]|KRH49430.1 hypothetical protein GLYMA_07G153800 [Glycine max]|RZC03074.1 Ammonium transporter 2 [Glycine soja]
Glyma.15G090600.Wm82.a4.v1	13.46	61.09	-2.1909	0.012162	Down	yes	hypothetical protein GLYMA_15G090600 [Glycine max]
Glyma.20G082450.Wm82.a4.v1	300.77	615.35	-1.0318	0.012039	Down	yes	ammonium transporter 1 member 1 [Glycine max]
Glyma.20G139300.Wm82.a4.v1	5.69	30.33	-2.4298	0.012065	Down	yes	putative receptor-like protein kinase At4g00960 [Glycine max]|KRG91192.1 hypothetical protein GLYMA_20G139300 [Glycine max]
Glyma.02G269600.Wm82.a4.v1	603.16	1326.75	-1.1369	0.012396	Down	yes	protein LYK5 [Glycine soja]|ABQ59614.1 LYK8 [Glycine max]|BAX25307.1 WBb98N11.2 [Glycine max]|RZC26924.1 Protein LYK5 [Glycine soja]
Glyma.09G210600.Wm82.a4.v1	421.67	874.5	-1.0518	0.012409	Down	yes	disease resistance protein RPM1 [Glycine max]|XP_028182099.1 disease resistance protein RPM1-like [Glycine soja]|KRH39629.1 hypothetical protein GLYMA_09G210600 [Glycine max]
Glyma.18G297500.Wm82.a4.v1	22.76	53.64	-1.2372	0.012417	Down	yes	uncharacterized protein LOC100818353 [Glycine max]|KRH01764.1 hypothetical protein GLYMA_18G297500 [Glycine max]
Glyma.20G209700.Wm82.a4.v1	294.45	725.55	-1.3008	0.012439	Down	yes	MYB/HD-like transcription factor [Glycine max]|XP_028222896.1 transcription factor MYB13-like [Glycine soja]|BAA81736.1 GmMYB29B2 [Glycine max]|ACU21296.1 unknown [Glycine max]|KHN05063.1 Myb-related protein Myb4 [Glycine soja]|ALA09231.1 MYB/HD-like transcription factor, partial [Glycine max]|KRG92419.1 hypothetical protein GLYMA_20G209700 [Glycine max]|RZB45033.1 Transcription factor MYB15 [Gly…
Glyma.08G021900.Wm82.a4.v1	145.35	1133.21	-2.9632	0.012479	Down	yes	WRKY transcription factor 46 [Glycine max]|XP_028242650.1 probable WRKY transcription factor 41 [Glycine soja]|KHN16750.1 Putative WRKY transcription factor 41 [Glycine soja]|ALA09259.1 WRKY transcription factor [Glycine max]|KRH41300.1 hypothetical protein GLYMA_08G021900 [Glycine max]|RZB94861.1 putative WRKY transcription factor 41 [Glycine soja]
Glyma.16G170300.Wm82.a4.v1	124.27	258.59	-1.0552	0.012489	Down	yes	U-box domain-containing protein 28 [Glycine max]|KRH08734.1 hypothetical protein GLYMA_16G170300 [Glycine max]
Glyma.04G162400.Wm82.a4.v1	153.77	408.33	-1.4087	0.012612	Down	yes	exocyst complex component EXO70E2 [Glycine max]|KRH63230.1 hypothetical protein GLYMA_04G162400 [Glycine max]
Glyma.06G147100.Wm82.a4.v1	235.41	478.77	-1.0236	0.012602	Down	yes	WRKY transcription factor 51 [Glycine max]|XP_028236361.1 probable WRKY transcription factor 51 [Glycine soja]|KRH53804.1 hypothetical protein GLYMA_06G147100 [Glycine max]|RZC07562.1 putative WRKY transcription factor 51 isoform A [Glycine soja]
Glyma.13G031600.Wm82.a4.v1	20.97	82.63	-1.9766	0.012605	Down	yes	Amino acid permease 2 isoform F [Glycine soja]
Glyma.08G015700.Wm82.a4.v1	378.2	1528.93	-2.0153	0.012733	Down	yes	BTB/POZ domain-containing protein At5g41330 [Glycine max]|XP_028242578.1 BTB/POZ domain-containing protein At5g41330 [Glycine soja]|KRH41202.1 hypothetical protein GLYMA_08G015700 [Glycine max]|RZB94755.1 BTB/POZ domain-containing protein [Glycine soja]
Glyma.03G016400.Wm82.a4.v1	97.2	1021.93	-3.3947	0.012782	Down	yes	uncharacterized protein LOC100807334 [Glycine max]|KRH65139.1 hypothetical protein GLYMA_03G016400 [Glycine max]
Glyma.03G074000.Wm82.a4.v1	182.74	852.49	-2.2218	0.012952	Down	yes	hypothetical protein D0Y65_006421 [Glycine soja]
Glyma.13G112000.Wm82.a4.v1	150.13	682.42	-2.184	0.013133	Down	yes	protein TIFY 10A-like [Glycine soja]|KHN07885.1 Protein TIFY 10A [Glycine soja]|RZB71963.1 Protein TIFY 10A isoform A [Glycine soja]
Glyma.08G050000.Wm82.a4.v1	16.7	36.27	-1.117	0.013165	Down	yes	hypothetical protein glysoja_028716 [Glycine soja]|KRH41770.1 hypothetical protein GLYMA_08G050000 [Glycine max]|RZB95341.1 hypothetical protein D0Y65_019647 [Glycine soja]
Glyma.13G033200.Wm82.a4.v1	91.72	235.52	-1.3592	0.013203	Down	yes	rust resistance kinase Lr10 [Glycine max]|KRH18022.1 hypothetical protein GLYMA_13G033200 [Glycine max]
Glyma.11G096600.Wm82.a4.v1	41.33	300.13	-2.8608	0.013249	Down	yes	NAC domain-containing protein [Glycine max]|KRH29090.1 hypothetical protein GLYMA_11G096600 [Glycine max]
Glyma.19G162100.Wm82.a4.v1	74.57	374.48	-2.3282	0.013265	Down	yes	cytochrome P450 94A1 [Glycine max]|XP_028219261.1 cytochrome P450 94A1-like [Glycine soja]|KRG95635.1 hypothetical protein GLYMA_19G162100 [Glycine max]|RZB48215.1 Cytochrome P450 94A1 [Glycine soja]
Glyma.01G128100.Wm82.a4.v1	106.98	590.71	-2.4649	0.013431	Down	yes	probable WRKY transcription factor 33 isoform X2 [Glycine max]|KRH76058.1 hypothetical protein GLYMA_01G128100 [Glycine max]
Glyma.07G106000.Wm82.a4.v1	31.85	278.32	-3.1288	0.013481	Down	yes	U-box domain-containing protein 21 [Glycine max]|XP_028239976.1 U-box domain-containing protein 21-like [Glycine soja]|KRH48691.1 hypothetical protein GLYMA_07G106000 [Glycine max]|RZC02353.1 U-box domain-containing protein 21 [Glycine soja]
Glyma.14G215800.Wm82.a4.v1	278.63	633.29	-1.1839	0.013444	Down	yes	probable calcium-binding protein CML18 [Glycine max]|XP_028198755.1 probable calcium-binding protein CML18 [Glycine soja]|KRH17370.1 hypothetical protein GLYMA_14G215800 [Glycine max]|RZB70151.1 putative calcium-binding protein CML27 [Glycine soja]
Glyma.16G220900.Wm82.a4.v1	79.43	166.26	-1.064	0.013454	Down	yes	acid phosphatase 1 [Glycine max]|XP_028205403.1 acid phosphatase 1-like [Glycine soja]|KRH09561.1 hypothetical protein GLYMA_16G220900 [Glycine max]|RZB62166.1 Acid phosphatase 1 [Glycine soja]
Glyma.04G020300.Wm82.a4.v1	169.63	382.57	-1.1723	0.013622	Down	yes	plastocyanin [Glycine max]|XP_028227422.1 plastocyanin [Glycine soja]|KHN33826.1 Plastocyanin, chloroplastic [Glycine soja]|KRH60976.1 hypothetical protein GLYMA_04G020300 [Glycine max]|RZC14607.1 Plastocyanin, chloroplastic [Glycine soja]
Glyma.13G266800.Wm82.a4.v1	6.42	29.58	-2.2026	0.013635	Down	yes	uncharacterized protein LOC102670348 [Glycine max]|XP_028189208.1 uncharacterized protein LOC114375582 [Glycine soja]|KHN36914.1 hypothetical protein glysoja_001645 [Glycine soja]|KRH21918.1 hypothetical protein GLYMA_13G266800 [Glycine max]|RZB83040.1 hypothetical protein D0Y65_031887 [Glycine soja]
Glyma.20G010000.Wm82.a4.v1	5.31	18.1	-1.7525	0.013634	Down	yes	uncharacterized protein LOC100813442 [Glycine max]|XP_028221310.1 uncharacterized protein LOC114402825 [Glycine soja]|KRG89235.1 hypothetical protein GLYMA_20G010000 [Glycine max]|RZB41895.1 hypothetical protein D0Y65_052762 [Glycine soja]
Glyma.06G161800.Wm82.a4.v1	2.44	12.06	-2.2624	0.013697	Down	yes	GDSL esterase/lipase [Glycine soja]
Glyma.08G132300.Wm82.a4.v1	102.12	445.62	-2.1254	0.013691	Down	yes	putative beta-1,4-mannosyl-glycoprotein 4-beta-N-acetylglucosaminyltransferase [Glycine max]|KRH43122.1 hypothetical protein GLYMA_08G132300 [Glycine max]
Glyma.06G265400.Wm82.a4.v1	5.76	16.77	-1.5442	0.013711	Down	yes	TMV resistance protein N [Glycine max]
Glyma.02G005600.Wm82.a4.v1	36.8	88.76	-1.2669	0.013896	Down	yes	transcription factor MYB13 [Glycine max]|KRH69121.1 hypothetical protein GLYMA_02G005600 [Glycine max]
Glyma.09G039900.Wm82.a4.v1	8.43	24.54	-1.5508	0.013787	Down	yes	COBRA-like protein 7 [Glycine max]|KRH37033.1 hypothetical protein GLYMA_09G039900 [Glycine max]
Glyma.15G090500.Wm82.a4.v1	134.42	360.11	-1.421	0.013889	Down	yes	uncharacterized protein LOC100795398 isoform X2 [Glycine max]|XP_028202393.1 uncharacterized protein LOC114386568 isoform X2 [Glycine soja]|XP_028202394.1 uncharacterized protein LOC114386568 isoform X2 [Glycine soja]|KRH11124.1 hypothetical protein GLYMA_15G090500 [Glycine max]|KRH11125.1 hypothetical protein GLYMA_15G090500 [Glycine max]|RZB63771.1 hypothetical protein D0Y65_040387 [Glycine soj…
Glyma.02G019200.Wm82.a4.v1	7.68	22.65	-1.5564	0.014012	Down	yes	uncharacterized protein LOC100810178 [Glycine max]|XP_028193321.1 uncharacterized protein LOC114378937 [Glycine soja]|KRH69311.1 hypothetical protein GLYMA_02G019200 [Glycine max]|KRH69312.1 hypothetical protein GLYMA_02G019200 [Glycine max]|RZC23000.1 hypothetical protein D0Y65_002718 [Glycine soja]
Glyma.16G137000.Wm82.a4.v1	10.13	34.83	-1.777	0.013991	Down	yes	TMV resistance protein N [Glycine max]|KRH08224.1 hypothetical protein GLYMA_16G137000 [Glycine max]|RZB60955.1 TMV resistance protein N isoform A [Glycine soja]|RZB60956.1 TMV resistance protein N isoform B [Glycine soja]
Glyma.09G003300.Wm82.a4.v1	535.99	1159.79	-1.1132	0.014102	Down	yes	O-fucosyltransferase 20 isoform B [Glycine soja]
Glyma.13G033400.Wm82.a4.v1	91.11	207	-1.182	0.014178	Down	yes	LEAF RUST 10 DISEASE-RESISTANCE LOCUS RECEPTOR-LIKE PROTEIN KINASE-like 2.5 [Glycine max]|XP_028196101.1 LEAF RUST 10 DISEASE-RESISTANCE LOCUS RECEPTOR-LIKE PROTEIN KINASE-like 2.5 [Glycine soja]|KRH18024.1 hypothetical protein GLYMA_13G033400 [Glycine max]|RZB70677.1 Rust resistance kinase Lr10 isoform A [Glycine soja]
Glyma.12G183800.Wm82.a4.v1	2686.15	5593.43	-1.0581	0.014338	Down	yes	Zinc finger A20 and AN1 domain-containing stress-associated protein 3 [Glycine soja]
Glyma.16G073800.Wm82.a4.v1	35.33	74.41	-1.0694	0.014502	Down	yes	LOW QUALITY PROTEIN: UDP-glycosyltransferase 90A1-like [Glycine max]
Glyma.15G080067.Wm82.a4.v1	4.36	15.63	-1.8824	0.014638	Down	yes	hypothetical protein GLYMA_15G080100 [Glycine max]|RZB63637.1 Nudix hydrolase 15, mitochondrial [Glycine soja]
Glyma.04G008900.Wm82.a4.v1	956.58	2024.34	-1.0814	0.014727	Down	yes	GATA transcription factor 7 [Glycine max]|XP_028227281.1 GATA transcription factor 7-like [Glycine soja]|KRH60781.1 hypothetical protein GLYMA_04G008900 [Glycine max]|KRH60782.1 hypothetical protein GLYMA_04G008900 [Glycine max]|RZC14414.1 GATA transcription factor 7 [Glycine soja]
Glyma.17G011700.Wm82.a4.v1	35.48	83.6	-1.2309	0.01471	Down	yes	probable F-box protein At4g22030 [Glycine max]|XP_028210145.1 probable F-box protein At4g22030 [Glycine soja]|KHN03493.1 Putative F-box protein [Glycine soja]|KRH02038.1 hypothetical protein GLYMA_17G011700 [Glycine max]|RZB54636.1 putative F-box protein [Glycine soja]
Glyma.20G028300.Wm82.a4.v1	19.86	59.76	-1.6033	0.014768	Down	yes	uncharacterized protein LOC112997659 [Glycine max]|XP_025983293.1 uncharacterized protein LOC112997659 [Glycine max]
Glyma.14G157600.Wm82.a4.v1	51.13	119.96	-1.227	0.014994	Down	yes	putative wall-associated receptor kinase-like 16 [Glycine max]|XP_028199738.1 putative wall-associated receptor kinase-like 16 [Glycine soja]|KRH16468.1 hypothetical protein GLYMA_14G157600 [Glycine max]|RZB69115.1 Wall-associated receptor kinase 2 [Glycine soja]
Glyma.09G063300.Wm82.a4.v1	269.96	580.29	-1.1034	0.01509	Down	yes	uncharacterized protein LOC100781094 [Glycine max]|XP_028179653.1 pathogen-associated molecular patterns-induced protein A70-like [Glycine soja]|KHN05983.1 hypothetical protein glysoja_050379 [Glycine soja]|KHN35846.1 hypothetical protein glysoja_013271 [Glycine soja]|KRH37396.1 hypothetical protein GLYMA_09G063300 [Glycine max]|RZB90894.1 hypothetical protein D0Y65_023350 [Glycine soja]
Glyma.17G251200.Wm82.a4.v1	16.92	56.38	-1.7298	0.015115	Down	yes	U-box domain-containing protein 5 [Glycine max]|XP_028209619.1 U-box domain-containing protein 5-like [Glycine soja]|KHN12704.1 U-box domain-containing protein 5 [Glycine soja]|KRH05833.1 hypothetical protein GLYMA_17G251200 [Glycine max]|RZB58607.1 U-box domain-containing protein 5 [Glycine soja]
Glyma.18G254000.Wm82.a4.v1	3.33	13.66	-2.0675	0.015128	Down	yes	MDIS1-interacting receptor like kinase 2 isoform B [Glycine soja]
Glyma.06G154700.Wm82.a4.v1	3.7	23.81	-2.7064	0.015247	Down	yes	uncharacterized protein LOC100811694 isoform X1 [Glycine max]|XP_028236445.1 uncharacterized protein LOC114415795 isoform X1 [Glycine soja]|KHN09622.1 hypothetical protein glysoja_011896 [Glycine soja]|KRH53913.1 hypothetical protein GLYMA_06G154700 [Glycine max]|RZC07690.1 hypothetical protein D0Y65_014791 [Glycine soja]
Glyma.09G004800.Wm82.a4.v1	52.81	433.61	-3.0388	0.015236	Down	yes	probable F-box protein At4g22030 [Glycine max]|KRH36476.1 hypothetical protein GLYMA_09G004800 [Glycine max]
Glyma.19G137800.Wm82.a4.v1	19.88	44.31	-1.1508	0.015265	Down	yes	heat stress transcription factor 36 isoform 1 [Glycine max]|XP_028216975.1 heat stress transcription factor B-3-like isoform X1 [Glycine soja]
Glyma.06G136200.Wm82.a4.v1	415.65	892.09	-1.1014	0.015426	Down	yes	uncharacterized protein LOC114415622 [Glycine soja]|RZC07368.1 StAR-related lipid transfer protein 7, mitochondrial [Glycine soja]
Glyma.17G214900.Wm82.a4.v1	49.2	140.61	-1.5114	0.015423	Down	yes	rust resistance kinase Lr10 isoform X1 [Glycine max]|KRH05236.1 hypothetical protein GLYMA_17G214900 [Glycine max]
Glyma.10G265400.Wm82.a4.v1	103.91	246.32	-1.2453	0.015505	Down	yes	probable ribose-5-phosphate isomerase 2 [Glycine max]|XP_028185577.1 probable ribose-5-phosphate isomerase 2 [Glycine soja]|KRH35797.1 hypothetical protein GLYMA_10G265400 [Glycine max]|RZB89260.1 putative ribose-5-phosphate isomerase 2 isoform A [Glycine soja]|RZB89261.1 putative ribose-5-phosphate isomerase 2 isoform B [Glycine soja]
Glyma.15G145900.Wm82.a4.v1	5.91	18.41	-1.6146	0.015516	Down	yes	protein LlR18B isoform X1 [Glycine max]|XP_028202698.1 protein LlR18B-like [Glycine soja]|KHN14642.1 Protein LlR18B [Glycine soja]|KRH12013.1 hypothetical protein GLYMA_15G145900 [Glycine max]|RZB64642.1 Protein LlR18B isoform A [Glycine soja]
Glyma.12G207900.Wm82.a4.v1	244.73	525.23	-1.1007	0.015607	Down	yes	uncharacterized protein LOC100305599 [Glycine max]|XP_028193744.1 ras-related protein RABA1f-like [Glycine soja]|ACU13361.1 unknown [Glycine max]|KHN27919.1 Ras-related protein RABA1f [Glycine soja]|KRH27001.1 hypothetical protein GLYMA_12G207900 [Glycine max]|RZB76880.1 Ras-related protein RABA1f [Glycine soja]
Glyma.09G071600.Wm82.a4.v1	332.75	1206.9	-1.8586	0.015683	Down	yes	protein TIFY 10A-like isoform X1 [Glycine soja]|KHN12298.1 Protein TIFY 10A [Glycine soja]|KRH37526.1 hypothetical protein GLYMA_09G071600 [Glycine max]|KRH37527.1 hypothetical protein GLYMA_09G071600 [Glycine max]|RZB91030.1 Protein TIFY 10A [Glycine soja]
Glyma.17G167800.Wm82.a4.v1	905.95	1892.05	-1.0622	0.015704	Down	yes	F-box protein SKIP2 [Glycine max]|XP_028210769.1 F-box protein SKIP2-like [Glycine soja]|KRH04530.1 hypothetical protein GLYMA_17G167800 [Glycine max]|RZB57231.1 F-box protein SKIP2 [Glycine soja]
Glyma.10G154400.Wm82.a4.v1	1.55	8.31	-2.4005	0.015741	Down	yes	hypothetical protein GLYMA_10G154400 [Glycine max]
Glyma.15G159300.Wm82.a4.v1	2.66	14.77	-2.4962	0.015816	Down	yes	hypothetical protein GLYMA_15G159300 [Glycine max]|RZB64824.1 hypothetical protein D0Y65_041056 [Glycine soja]
Glyma.01G078700.Wm82.a4.v1	12.27	30.19	-1.2997	0.015848	Down	yes	hypothetical protein glysoja_042914 [Glycine soja]|KRH75327.1 hypothetical protein GLYMA_01G078700 [Glycine max]
Glyma.09G025200.Wm82.a4.v1	71.24	164.61	-1.2085	0.015876	Down	yes	uncharacterized protein LOC100791925 [Glycine max]|XP_028180081.1 uncharacterized protein LOC114367167 [Glycine soja]|KHN23013.1 hypothetical protein glysoja_030683 [Glycine soja]|KRH36814.1 hypothetical protein GLYMA_09G025200 [Glycine max]|RZB90307.1 hypothetical protein D0Y65_022979 [Glycine soja]
Glyma.01G067100.Wm82.a4.v1	250.06	502.05	-1.0047	0.016124	Down	yes	UDP-glycosyltransferase 89A2 [Glycine max]|XP_028232282.1 UDP-glycosyltransferase 89A2-like [Glycine soja]|KRH75170.1 hypothetical protein GLYMA_01G067100 [Glycine max]|KRH75171.1 hypothetical protein GLYMA_01G067100 [Glycine max]|RZC28811.1 UDP-glycosyltransferase 89A2 isoform A [Glycine soja]|RZC28812.1 UDP-glycosyltransferase 89A2 isoform B [Glycine soja]|RZC28813.1 UDP-glycosyltransferase 89A…
Glyma.06G060000.Wm82.a4.v1	300.83	608.47	-1.0154	0.016051	Down	yes	protein ENHANCED DISEASE RESISTANCE 2-like [Glycine max]|XP_028235148.1 protein ENHANCED DISEASE RESISTANCE 2-like [Glycine soja]|KRH52302.1 hypothetical protein GLYMA_06G060000 [Glycine max]|RZC06031.1 Protein ENHANCED DISEASE RESISTANCE 2-like [Glycine soja]
Glyma.09G054100.Wm82.a4.v1	0	6.05	-5.0983	0.01599	Down	yes	uncharacterized protein LOC100811044 isoform X1 [Glycine max]|XP_014617423.1 uncharacterized protein LOC100811044 isoform X1 [Glycine max]|KRH37242.1 hypothetical protein GLYMA_09G054100 [Glycine max]|KRH37243.1 hypothetical protein GLYMA_09G054100 [Glycine max]|KRH37244.1 hypothetical protein GLYMA_09G054100 [Glycine max]
Glyma.11G194600.Wm82.a4.v1	163.93	855.53	-2.3837	0.01612	Down	yes	heavy metal-associated isoprenylated plant protein 3-like [Glycine soja]|RZB80429.1 Heavy metal-associated isoprenylated plant protein 3 [Glycine soja]
Glyma.14G081500.Wm82.a4.v1	2.8	11.35	-2.0139	0.016069	Down	yes	hypothetical protein GLYMA_14G081200 [Glycine max]
Glyma.14G184700.Wm82.a4.v1	64.44	148.27	-1.2002	0.016086	Down	yes	uncharacterized protein LOC100792391 [Glycine max]|KRH16903.1 hypothetical protein GLYMA_14G184700 [Glycine max]
Glyma.16G156200.Wm82.a4.v1	211.68	514.51	-1.2807	0.01597	Down	yes	leucine-rich repeat receptor-like tyrosine-protein kinase PXC3 [Glycine max]|KRH08547.1 hypothetical protein GLYMA_16G156200 [Glycine max]
Glyma.13G069200.Wm82.a4.v1	126.3	257.88	-1.0278	0.016327	Down	yes	Zinc finger AN1 domain-containing stress-associated protein 12 isoform B [Glycine soja]
Glyma.09G064200.Wm82.a4.v1	9.76	26.54	-1.4571	0.016488	Down	yes	putative transcription factor bHLH041 isoform A [Glycine soja]
Glyma.08G142400.Wm82.a4.v1	265.77	603.95	-1.1835	0.016618	Down	yes	unknown [Glycine max]
Glyma.06G045900.Wm82.a4.v1	92.47	234.68	-1.3431	0.016651	Down	yes	U-box domain-containing protein 4 [Glycine max]|XP_028234967.1 U-box domain-containing protein 4-like [Glycine soja]|KRH52088.1 hypothetical protein GLYMA_06G045900 [Glycine max]|RZC05792.1 U-box domain-containing protein 4 [Glycine soja]
Glyma.07G098700.Wm82.a4.v1	4.06	21.22	-2.3748	0.0167	Down	yes	hypothetical protein GLYMA_07G098800 [Glycine max]|RZC02237.1 hypothetical protein D0Y65_017403 [Glycine soja]
Glyma.02G268200.Wm82.a4.v1	231.57	531.28	-1.1977	0.01685	Down	yes	1-aminocyclopropane-1-carboxylate oxidase 4 [Glycine soja]
Glyma.12G046800.Wm82.a4.v1	30.17	109.42	-1.8576	0.016875	Down	yes	uncharacterized protein LOC100789718 [Glycine max]|KRH24527.1 hypothetical protein GLYMA_12G046800 [Glycine max]
Glyma.03G217300.Wm82.a4.v1	211.83	505.78	-1.2552	0.017233	Down	yes	Protein DEHYDRATION-INDUCED 19-like 3 isoform D [Glycine soja]
Glyma.03G221700.Wm82.a4.v1	99.66	497.08	-2.3185	0.016961	Down	yes	R2R3-type MYB transcription factor MYB12a [Glycine max]|XP_028226355.1 transcription factor MYB2-like [Glycine soja]|BAH83498.1 MYB12 transcription factor a [Glycine max]|KRH68299.1 hypothetical protein GLYMA_03G221700 [Glycine max]|APA28809.1 R2R3-type MYB transcription factor MYB12a [Glycine max]|RZC21922.1 Transcription factor MYB2 [Glycine soja]
Glyma.04G050400.Wm82.a4.v1	755.14	1523.05	-1.0119	0.017096	Down	yes	hypothetical protein GLYMA_04G050400 [Glycine max]
Glyma.05G215900.Wm82.a4.v1	497.59	3196.58	-2.6836	0.017167	Down	yes	putative WRKY transcription factor 41 isoform B [Glycine soja]
Glyma.10G008600.Wm82.a4.v1	1.48	14.34	-3.2316	0.017183	Down	yes	hypothetical protein glysoja_022915 [Glycine soja]|KRH31730.1 hypothetical protein GLYMA_10G008600 [Glycine max]|RZB85083.1 hypothetical protein D0Y65_025641 [Glycine soja]
Glyma.14G179200.Wm82.a4.v1	62.09	173.53	-1.4824	0.017127	Down	yes	Esterase isoform B [Glycine soja]
Glyma.20G205800.Wm82.a4.v1	172.78	346.84	-1.0022	0.016988	Down	yes	glu S.griseus protease inhibitor [Glycine max]|XP_028220025.1 glu S.griseus protease inhibitor-like [Glycine soja]|ACU16268.1 unknown [Glycine max]|KHN13146.1 Glu S.griseus protease inhibitor [Glycine soja]|KRG92346.1 hypothetical protein GLYMA_20G205800 [Glycine max]|RZB44959.1 Glu S.griseus protease inhibitor [Glycine soja]
Glyma.15G171000.Wm82.a4.v1	299.92	1851.66	-2.6263	0.017264	Down	yes	IQ domain-containing protein IQM1 [Glycine max]|XP_028204523.1 IQ domain-containing protein IQM1-like [Glycine soja]|KHN28844.1 hypothetical protein glysoja_033899 [Glycine soja]|KRH12419.1 hypothetical protein GLYMA_15G171000 [Glycine max]|RZB65000.1 IQ domain-containing protein IQM1 isoform A [Glycine soja]|RZB65001.1 IQ domain-containing protein IQM1 isoform B [Glycine soja]
Glyma.01G236200.Wm82.a4.v1	1.33	10.87	-3.0544	0.017293	Down	yes	uncharacterized protein LOC102664619 [Glycine max]|XP_028180582.1 uncharacterized protein LOC114367588 [Glycine soja]|KRH77829.1 hypothetical protein GLYMA_01G236200 [Glycine max]|RZC31581.1 hypothetical protein D0Y65_002440 [Glycine soja]
Glyma.16G044900.Wm82.a4.v1	4.06	13.26	-1.6916	0.017413	Down	yes	glyceraldehyde-3-phosphate dehydrogenase A, chloroplastic [Glycine max]|XP_028206896.1 glyceraldehyde-3-phosphate dehydrogenase A, chloroplastic-like [Glycine soja]|KRH06774.1 hypothetical protein GLYMA_16G044900 [Glycine max]|RZB59572.1 Glyceraldehyde-3-phosphate dehydrogenase A, chloroplastic [Glycine soja]
Glyma.01G114400.Wm82.a4.v1	161.92	367.33	-1.1808	0.01745	Down	yes	UPF0481 protein At3g47200 [Glycine max]|KRH75851.1 hypothetical protein GLYMA_01G114400 [Glycine max]
Glyma.10G261200.Wm82.a4.v1	89.23	221.39	-1.3109	0.017466	Down	yes	BSP domain-containing protein precursor [Glycine max]|XP_028182934.1 uncharacterized protein LOC114369864 [Glycine soja]|KHN06773.1 hypothetical protein glysoja_021319 [Glycine soja]|KRH35726.1 hypothetical protein GLYMA_10G261200 [Glycine max]|KRH35727.1 hypothetical protein GLYMA_10G261200 [Glycine max]
Glyma.01G016600.Wm82.a4.v1	244.55	517.76	-1.0816	0.017541	Down	yes	transcription factor MYB39 [Glycine max]|KRH74396.1 hypothetical protein GLYMA_01G016600 [Glycine max]
Glyma.11G243000.Wm82.a4.v1	189.19	480.88	-1.3457	0.017574	Down	yes	Beta-1,4-mannosyl-glycoprotein 4-beta-N-acetylglucosaminyltransferase isoform B [Glycine soja]
Glyma.06G241300.Wm82.a4.v1	78.74	179.22	-1.185	0.0178	Down	yes	ankyrin repeat-containing protein BDA1 [Glycine max]|KRH55265.1 hypothetical protein GLYMA_06G241300 [Glycine max]
Glyma.11G069702.Wm82.a4.v1	3.77	21.61	-2.5463	0.017788	Down	yes	Ultraviolet-B receptor UVR8, partial [Mucuna pruriens]
Glyma.11G181200.Wm82.a4.v1	268.26	1177.67	-2.1342	0.017736	Down	yes	probable F-box protein At2g36090 [Glycine max]|XP_028187499.1 probable F-box protein At2g36090 [Glycine soja]|KRH30386.1 hypothetical protein GLYMA_11G181200 [Glycine max]|RZB80227.1 F-box protein [Glycine soja]
Glyma.17G102400.Wm82.a4.v1	776.45	1724.23	-1.1508	0.017775	Down	yes	probable xyloglucan 6-xylosyltransferase 5 [Glycine max]|KRH03516.1 hypothetical protein GLYMA_17G102400 [Glycine max]
Glyma.20G155100.Wm82.a4.v1	10.94	45.07	-2.0349	0.017848	Down	yes	dehydration-responsive element binding protein 7 [Glycine max]|XP_028221142.1 dehydration-responsive element-binding protein 1E-like [Glycine soja]|KRG91437.1 hypothetical protein GLYMA_20G155100 [Glycine max]|RZB44079.1 Dehydration-responsive element-binding protein 1D [Glycine soja]
Glyma.10G128932.Wm82.a4.v1	24.9	52.92	-1.0925	0.017928	Down	yes	-
Glyma.01G129100.Wm82.a4.v1	83.67	489.57	-2.5486	0.017992	Down	yes	Protein LURP-one-related 15 [Glycine soja]
Glyma.11G152200.Wm82.a4.v1	31.04	65.15	-1.0768	0.017976	Down	yes	G-type lectin S-receptor-like serine/threonine-protein kinase At4g27290 [Glycine soja]|RZB80586.1 G-type lectin S-receptor-like serine/threonine-protein kinase [Glycine soja]
Glyma.20G131600.Wm82.a4.v1	363.88	753.42	-1.0495	0.018032	Down	yes	probable E3 ubiquitin-protein ligase RHY1A [Glycine soja]|RZB43713.1 putative E3 ubiquitin-protein ligase RHY1A [Glycine soja]
Glyma.05G197000.Wm82.a4.v1	152.3	316.05	-1.0521	0.018064	Down	yes	MACPF domain-containing protein [Glycine soja]|RZC13287.1 MACPF domain-containing protein isoform B [Glycine soja]
Glyma.07G103700.Wm82.a4.v1	302.69	656.3	-1.1159	0.018196	Down	yes	NDR1/HIN1-like protein 10 [Glycine max]|XP_028239966.1 NDR1/HIN1-like protein 10 [Glycine soja]|KRH48664.1 hypothetical protein GLYMA_07G103700 [Glycine max]|RZC02322.1 NDR1/HIN1-like protein 10 [Glycine soja]
Glyma.17G214600.Wm82.a4.v1	31.93	88.99	-1.4772	0.018215	Down	yes	rust resistance kinase Lr10 isoform X1 [Glycine max]
Glyma.06G132700.Wm82.a4.v1	149.4	318.23	-1.0896	0.018276	Down	yes	AAA-ATPase At2g46620 [Glycine max]
Glyma.03G261400.Wm82.a4.v1	9.9	25.62	-1.3647	0.018323	Down	yes	NDR1/HIN1-like protein 12 [Glycine max]|XP_028226907.1 NDR1/HIN1-like protein 12 [Glycine soja]|KRH68967.1 hypothetical protein GLYMA_03G261400 [Glycine max]|RZC22598.1 NDR1/HIN1-like protein 12 [Glycine soja]
Glyma.08G339400.Wm82.a4.v1	17.15	51.27	-1.5894	0.018459	Down	yes	uncharacterized protein LOC100500233 precursor [Glycine max]|ACU15237.1 unknown [Glycine max]|KRH46520.1 hypothetical protein GLYMA_08G339400 [Glycine max]
Glyma.14G158600.Wm82.a4.v1	5.46	18.54	-1.7841	0.018491	Down	yes	putative wall-associated receptor kinase-like 16 [Glycine max]|XP_028198661.1 putative wall-associated receptor kinase-like 16 [Glycine soja]|XP_028198662.1 putative wall-associated receptor kinase-like 16 [Glycine soja]|XP_028198663.1 putative wall-associated receptor kinase-like 16 [Glycine soja]|XP_028198664.1 putative wall-associated receptor kinase-like 16 [Glycine soja]|KHN15524.1 Wall-asso…
Glyma.07G048100.Wm82.a4.v1	18.9	41.68	-1.1542	0.018558	Down	yes	uncharacterized protein LOC114419327 [Glycine soja]
Glyma.19G198700.Wm82.a4.v1	7.77	36.9	-2.2608	0.018663	Down	yes	uncharacterized protein LOC100807174 [Glycine max]|XP_028217530.1 NDR1/HIN1-like protein 10 [Glycine soja]|ACU20692.1 unknown [Glycine max]|KRG96250.1 hypothetical protein GLYMA_19G198700 [Glycine max]|RZB48809.1 NDR1/HIN1-like protein 10 [Glycine soja]
Glyma.06G034700.Wm82.a4.v1	32.82	80.54	-1.2927	0.018736	Down	yes	probable calcium-binding protein CML41 [Glycine max]|XP_028234832.1 probable calcium-binding protein CML41 [Glycine soja]|KHN22278.1 Putative calcium-binding protein CML41 [Glycine soja]|KRH51899.1 hypothetical protein GLYMA_06G034700 [Glycine max]|RZC05608.1 putative calcium-binding protein CML41 [Glycine soja]
Glyma.10G239700.Wm82.a4.v1	21.58	48.09	-1.1481	0.018957	Down	yes	uncharacterized protein LOC100500258 precursor [Glycine max]|ACU15280.1 unknown [Glycine max]|KRH35388.1 hypothetical protein GLYMA_10G239700 [Glycine max]
Glyma.18G271400.Wm82.a4.v1	16.4	42.46	-1.3702	0.0189	Down	yes	receptor-like protein kinase ANXUR2 [Glycine soja]|RZB53912.1 Receptor-like protein kinase ANXUR2 [Glycine soja]
Glyma.19G038600.Wm82.a4.v1	42.21	111.68	-1.4041	0.018923	Down	yes	putative calcium-transporting ATPase 13, plasma membrane-type [Glycine max]|XP_028218675.1 putative calcium-transporting ATPase 13, plasma membrane-type [Glycine soja]|KRG93759.1 hypothetical protein GLYMA_19G038600 [Glycine max]|RZB46358.1 putative calcium-transporting ATPase 13, plasma membrane-type [Glycine soja]
Glyma.05G049900.Wm82.a4.v1	19.93	169.08	-3.0832	0.01899	Down	yes	Dehydration-responsive element-binding protein 1F [Glycine soja]
Glyma.09G027500.Wm82.a4.v1	25.73	85.08	-1.725	0.019043	Down	yes	hypothetical protein GLYMA_09G027500 [Glycine max]
Glyma.13G005100.Wm82.a4.v1	238.49	540.61	-1.1804	0.019093	Down	yes	VQ motif-containing protein 22 [Glycine max]|XP_028195943.1 VQ motif-containing protein 22-like [Glycine soja]|KRH17641.1 hypothetical protein GLYMA_13G005100 [Glycine max]|RZB70451.1 VQ motif-containing protein 22 [Glycine soja]
Glyma.12G218500.Wm82.a4.v1	5.4	23.97	-2.147	0.019271	Down	yes	probable disease resistance protein At4g27220 [Glycine max]|KRH27163.1 hypothetical protein GLYMA_12G218500 [Glycine max]
Glyma.19G086200.Wm82.a4.v1	19.51	46.85	-1.2708	0.019336	Down	yes	germin-like protein precursor [Glycine max]|XP_028217518.1 germin-like protein subfamily 1 member 7 [Glycine soja]|ACG69490.1 germin-like protein 14 [Glycine max]|KRG94455.1 hypothetical protein GLYMA_19G086200 [Glycine max]
Glyma.07G168600.Wm82.a4.v1	4.88	25.28	-2.3781	0.019442	Down	yes	hypothetical protein GLYMA_07G168600 [Glycine max]
Glyma.16G209800.Wm82.a4.v1	4.73	17	-1.8385	0.019485	Down	yes	alpha-galactosidase [Glycine max]
Glyma.07G094200.Wm82.a4.v1	15.66	37.61	-1.2541	0.019532	Down	yes	LEAF RUST 10 DISEASE-RESISTANCE LOCUS RECEPTOR-LIKE PROTEIN KINASE-like 2.1 [Glycine max]|KRH48518.1 hypothetical protein GLYMA_07G094200 [Glycine max]
Glyma.14G150200.Wm82.a4.v1	16.77	37.23	-1.1703	0.019704	Down	yes	esterase isoform X1 [Glycine max]|XP_028200613.1 esterase-like isoform X1 [Glycine soja]|KHN25209.1 Esterase [Glycine soja]|KRH16344.1 hypothetical protein GLYMA_14G150200 [Glycine max]|RZB68976.1 Esterase [Glycine soja]
Glyma.02G060900.Wm82.a4.v1	1.26	7.45	-2.5501	0.020013	Down	yes	uncharacterized protein LOC114382549 [Glycine soja]|RZC23647.1 hypothetical protein D0Y65_003116 [Glycine soja]
Glyma.03G042700.Wm82.a4.v1	55.93	313.43	-2.4868	0.020031	Down	yes	probable WRKY transcription factor 33 [Glycine max]|XP_028224365.1 probable WRKY transcription factor 33 [Glycine soja]|KRH65526.1 hypothetical protein GLYMA_03G042700 [Glycine max]|RZC19061.1 putative WRKY transcription factor 33 [Glycine soja]
Glyma.08G064700.Wm82.a4.v1	141.38	334.16	-1.2403	0.019906	Down	yes	glutamyl-tRNA reductase 2, chloroplastic [Glycine max]|KRH42031.1 hypothetical protein GLYMA_08G064700 [Glycine max]
Glyma.16G137200.Wm82.a4.v1	87.09	222.39	-1.3502	0.019892	Down	yes	resistance protein LM12 [Glycine max]|XP_028207088.1 TMV resistance protein N-like [Glycine soja]|KRH08226.1 hypothetical protein GLYMA_16G137200 [Glycine max]|RZB60958.1 TMV resistance protein N [Glycine soja]
Glyma.07G104200.Wm82.a4.v1	2374.29	5017.15	-1.0793	0.020121	Down	yes	hypothetical protein GLYMA_07G104200 [Glycine max]
Glyma.02G292100.Wm82.a4.v1	11.3	38.92	-1.7765	0.020218	Down	yes	hypothetical protein GLYMA_02G292100 [Glycine max]
Glyma.13G329900.Wm82.a4.v1	117.14	487.36	-2.0568	0.020224	Down	yes	hypothetical protein glysoja_010607 [Glycine soja]|KRH22959.1 hypothetical protein GLYMA_13G329900 [Glycine max]|RZB84094.1 hypothetical protein D0Y65_032496 [Glycine soja]
Glyma.17G236900.Wm82.a4.v1	542.41	1182.52	-1.1242	0.02024	Down	yes	uncharacterized protein LOC100800191 [Glycine max]|KRH05610.1 hypothetical protein GLYMA_17G236900 [Glycine max]
Glyma.07G163200.Wm82.a4.v1	441.31	921.77	-1.0618	0.020312	Down	yes	extra-large guanine nucleotide-binding protein 1-like isoform X2 [Glycine max]|XP_028240643.1 extra-large guanine nucleotide-binding protein 1-like [Glycine soja]|KRH49559.1 hypothetical protein GLYMA_07G163200 [Glycine max]|RZC03205.1 Extra-large guanine nucleotide-binding protein 1 [Glycine soja]
Glyma.07G090400.Wm82.a4.v1	3.99	21.05	-2.4131	0.020443	Down	yes	protein MAT1 [Glycine max]|AAA33990.1 maturation protein [Glycine max]|AAA33991.1 maturation-associated protein [Glycine max]|KRH48466.1 hypothetical protein GLYMA_07G090400 [Glycine max]
Glyma.07G212400.Wm82.a4.v1	32.73	277.73	-3.0852	0.020352	Down	yes	ethylene-responsive transcription factor ERF109-like [Glycine soja]
Glyma.20G197600.Wm82.a4.v1	0	4.33	-4.6152	0.020457	Down	yes	hypothetical protein GLYMA_20G197600 [Glycine max]
Glyma.18G004000.Wm82.a4.v1	7.09	32.04	-2.1799	0.020561	Down	yes	hypothetical protein GLYMA_18G004000 [Glycine max]
Glyma.06G142200.Wm82.a4.v1	56.87	133.19	-1.2249	0.020794	Down	yes	unknown [Glycine max]|KHN25804.1 hypothetical protein glysoja_038300 [Glycine soja]|KRH53719.1 hypothetical protein GLYMA_06G142200 [Glycine max]|KRH53720.1 hypothetical protein GLYMA_06G142200 [Glycine max]
Glyma.10G185100.Wm82.a4.v1	14.92	33.6	-1.1636	0.020902	Down	yes	uncharacterized protein LOC100798639 [Glycine max]|XP_006589288.1 uncharacterized protein LOC100798639 [Glycine max]|XP_006589289.1 uncharacterized protein LOC100798639 [Glycine max]|XP_028186095.1 uncharacterized protein LOC114372626 [Glycine soja]|XP_028186096.1 uncharacterized protein LOC114372626 [Glycine soja]|KHN01077.1 hypothetical protein glysoja_000745 [Glycine soja]|KRH34462.1 hypotheti…
Glyma.01G224800.Wm82.a4.v1	114.6	774.23	-2.7566	0.020999	Down	yes	WRKY transcription factor 12 [Glycine max]|XP_028248070.1 probable WRKY transcription factor 41 [Glycine soja]|KRH77637.1 hypothetical protein GLYMA_01G224800 [Glycine max]|RZC31327.1 putative WRKY transcription factor 41 [Glycine soja]
Glyma.05G175800.Wm82.a4.v1	372.28	878.4	-1.238	0.021089	Down	yes	uncharacterized protein LOC100787601 [Glycine max]|XP_028233084.1 uncharacterized protein LOC114413086 [Glycine soja]|KRH59292.1 hypothetical protein GLYMA_05G175800 [Glycine max]|RZC12931.1 hypothetical protein D0Y65_012598 [Glycine soja]
Glyma.18G050600.Wm82.a4.v1	26.28	69	-1.3822	0.021182	Down	yes	60S ribosomal protein L10 isoform D [Glycine soja]
Glyma.06G087800.Wm82.a4.v1	46.54	96.97	-1.0537	0.021261	Down	yes	NADP-dependent malic enzyme isoform X1 [Glycine max]|XP_028235548.1 NADP-dependent malic enzyme-like isoform X1 [Glycine soja]
Glyma.19G258800.Wm82.a4.v1	771.97	1693.74	-1.1334	0.021259	Down	yes	uncharacterized protein LOC100500512 [Glycine max]|XP_028217065.1 auxin-responsive protein SAUR32-like [Glycine soja]|ACU15613.1 unknown [Glycine max]|KHN11386.1 Auxin-induced protein 10A5 [Glycine soja]|KRG97226.1 hypothetical protein GLYMA_19G258800 [Glycine max]|RZB49778.1 Auxin-responsive protein SAUR32 [Glycine soja]
Glyma.02G197600.Wm82.a4.v1	41.17	93.67	-1.1823	0.021406	Down	yes	NDR1/HIN1-like protein 1 [Glycine max]|XP_028211134.1 NDR1/HIN1-like protein 1 [Glycine soja]|KRH72197.1 hypothetical protein GLYMA_02G197600 [Glycine max]|RZC25807.1 NDR1/HIN1-like protein 1 [Glycine soja]
Glyma.17G136150.Wm82.a4.v1	0	4.07	-4.5216	0.021427	Down	yes	hypothetical protein glysoja_017069 [Glycine soja]|RZB56756.1 hypothetical protein D0Y65_045743 [Glycine soja]
Glyma.07G023300.Wm82.a4.v1	930.15	1970.33	-1.0828	0.021488	Down	yes	uncharacterized protein LOC114418052 [Glycine soja]|RZC01004.1 GMP synthase [Glycine soja]
Glyma.02G210300.Wm82.a4.v1	101.97	238.78	-1.2262	0.021575	Down	yes	uncharacterized protein LOC114395058 [Glycine soja]|RZC26013.1 hypothetical protein D0Y65_004618 [Glycine soja]
Glyma.06G111600.Wm82.a4.v1	20.98	54.91	-1.3803	0.021588	Down	yes	WAT1-related protein At4g08290 [Glycine max]|KRH53217.1 hypothetical protein GLYMA_06G111600 [Glycine max]
Glyma.16G127700.Wm82.a4.v1	143.09	552.31	-1.948	0.021863	Down	yes	chaperone protein dnaJ 11, chloroplastic [Glycine max]|KRH08066.1 hypothetical protein GLYMA_16G127700 [Glycine max]
Glyma.16G195600.Wm82.a4.v1	3.18	11.85	-1.8983	0.021848	Down	yes	cytochrome P450 71A26 [Glycine max]|KRH09094.1 hypothetical protein GLYMA_16G195600 [Glycine max]
Glyma.20G118100.Wm82.a4.v1	147.97	627.99	-2.0853	0.021835	Down	yes	uncharacterized protein LOC100779041 [Glycine max]|XP_028219788.1 glycosyltransferase BC10-like [Glycine soja]|KHN11397.1 hypothetical protein glysoja_015292 [Glycine soja]|KRG90861.1 hypothetical protein GLYMA_20G118100 [Glycine max]|RZB43474.1 hypothetical protein D0Y65_053848 [Glycine soja]
Glyma.08G072200.Wm82.a4.v1	2318.9	4829.49	-1.0583	0.021906	Down	yes	Alternative oxidase 3, mitochondrial [Glycine soja]
Glyma.04G187700.Wm82.a4.v1	69.07	147.94	-1.0946	0.022063	Down	yes	uncharacterized protein LOC100810563 [Glycine max]|XP_028229308.1 uncharacterized protein LOC114409866 [Glycine soja]|KRH63619.1 hypothetical protein GLYMA_04G187700 [Glycine max]|KRH63620.1 hypothetical protein GLYMA_04G187700 [Glycine max]|RZC17213.1 hypothetical protein D0Y65_010167 [Glycine soja]|RZC17214.1 hypothetical protein D0Y65_010167 [Glycine soja]|RZC17215.1 hypothetical protein D0Y65…
Glyma.01G224900.Wm82.a4.v1	11.61	30.55	-1.4078	0.022139	Down	yes	transcription factor CPC-like [Glycine max]|XP_028248082.1 MYB-like transcription factor ETC3 isoform X1 [Glycine soja]|ACT82839.1 transcription factor MYB363 [Glycine max]|KRH77639.1 hypothetical protein GLYMA_01G224900 [Glycine max]
Glyma.09G005700.Wm82.a4.v1	1114.37	2264.59	-1.0228	0.02217	Down	yes	WRKY transcription factor 23 [Glycine max]|XP_028180922.1 probable WRKY transcription factor 31 [Glycine soja]|KRH36485.1 hypothetical protein GLYMA_09G005700 [Glycine max]|RZB89987.1 WRKY transcription factor 6 [Glycine soja]
Glyma.13G133100.Wm82.a4.v1	52.34	269.56	-2.3649	0.022365	Down	yes	C2H2-type zinc finger protein [Glycine max]|XP_028196476.1 zinc finger protein ZAT11-like [Glycine soja]|KHN49000.1 Zinc finger protein ZAT11 [Glycine soja]|KRH19742.1 hypothetical protein GLYMA_13G133100 [Glycine max]|RZB72347.1 Zinc finger protein ZAT11 [Glycine soja]
Glyma.02G028600.Wm82.a4.v1	21.56	69.11	-1.6732	0.022588	Down	yes	putative metalloendoproteinase precursor [Glycine max]|KRH69458.1 hypothetical protein GLYMA_02G028600 [Glycine max]
Glyma.05G211700.Wm82.a4.v1	238.61	1087.89	-2.1888	0.022554	Down	yes	1-aminocyclopropane-1-carboxylate synthase [Glycine max]|XP_028233617.1 1-aminocyclopropane-1-carboxylate synthase [Glycine soja]|P31531.1 RecName: Full=1-aminocyclopropane-1-carboxylate synthase; Short=ACC synthase; AltName: Full=S-adenosyl-L-methionine methylthioadenosine-lyase|CAA47474.1 1-aminocyclopropane 1-carboxylate synthase [Glycine max]|KRH59970.1 hypothetical protein GLYMA_05G211700 [G…
Glyma.06G303900.Wm82.a4.v1	0.67	5.83	-3.1834	0.022557	Down	yes	UPF0481 protein At3g47200 [Glycine max]|KRH56107.1 hypothetical protein GLYMA_06G303900 [Glycine max]
Glyma.09G065000.Wm82.a4.v1	860.94	3295.47	-1.9365	0.02248	Down	yes	IQ domain-containing protein IQM1 isoform C [Glycine soja]
Glyma.14G020100.Wm82.a4.v1	842.95	1823.08	-1.1127	0.022574	Down	yes	ethylene-responsive transcription factor 3 [Glycine soja]|RZB67023.1 Ethylene-responsive transcription factor 3 [Glycine soja]
Glyma.16G178000.Wm82.a4.v1	152.81	1066.39	-2.8032	0.022525	Down	yes	Heavy metal-associated isoprenylated plant protein 39 [Glycine soja]
Glyma.07G076400.Wm82.a4.v1	2.07	13.57	-2.6647	0.022681	Down	yes	uncharacterized protein LOC100810274 [Glycine max]|XP_028240651.1 uncharacterized protein LOC114419204 [Glycine soja]|KHN04629.1 BON1-associated protein 2 [Glycine soja]|KRH48231.1 hypothetical protein GLYMA_07G076400 [Glycine max]
Glyma.12G011700.Wm82.a4.v1	69.13	176.75	-1.3506	0.022805	Down	yes	disease resistance protein RPP13 [Glycine max]|KRH23932.1 hypothetical protein GLYMA_12G011700 [Glycine max]
Glyma.11G242100.Wm82.a4.v1	220.28	473.85	-1.1045	0.022986	Down	yes	uncharacterized protein LOC100781700 [Glycine max]|XP_028196433.1 uncharacterized protein LOC114381390 [Glycine soja]|ACU19213.1 unknown [Glycine max]|KRH31329.1 hypothetical protein GLYMA_11G242100 [Glycine max]|RZB73197.1 hypothetical protein D0Y65_037087 [Glycine soja]
Glyma.07G135400.Wm82.a4.v1	53.48	109.98	-1.0355	0.023107	Down	yes	L-type lectin-domain containing receptor kinase IV.1 [Glycine max]|XP_028240320.1 L-type lectin-domain containing receptor kinase IV.1-like [Glycine soja]|KHN40280.1 L-type lectin-domain containing receptor kinase IV.1 [Glycine soja]|KRH49145.1 hypothetical protein GLYMA_07G135400 [Glycine max]|RZC02815.1 L-type lectin-domain containing receptor kinase IV.1 [Glycine soja]
Glyma.02G197800.Wm82.a4.v1	203.49	780.97	-1.9401	0.023244	Down	yes	NDR1/HIN1-like protein 3 [Glycine max]|XP_028211148.1 NDR1/HIN1-like protein 3 [Glycine soja]|KRH72199.1 hypothetical protein GLYMA_02G197800 [Glycine max]|RZC25809.1 NDR1/HIN1-like protein 2 [Glycine soja]
Glyma.06G258500.Wm82.a4.v1	14.32	33.93	-1.2289	0.023202	Down	yes	G-type lectin S-receptor-like serine/threonine-protein kinase At4g27290 [Glycine max]|KRH55484.1 hypothetical protein GLYMA_06G258500 [Glycine max]
Glyma.19G065000.Wm82.a4.v1	23.28	60.12	-1.3643	0.023248	Down	yes	uncharacterized protein LOC100806294 [Glycine max]|XP_028217383.1 uncharacterized protein LOC114399399 [Glycine soja]|KRG94137.1 hypothetical protein GLYMA_19G065000 [Glycine max]|RZB46736.1 hypothetical protein D0Y65_050689 [Glycine soja]
Glyma.02G243300.Wm82.a4.v1	53.54	155.14	-1.5333	0.023462	Down	yes	hypothetical protein GLYMA_02G243300 [Glycine max]
Glyma.17G214200.Wm82.a4.v1	6.58	28.59	-2.1254	0.023566	Down	yes	rust resistance kinase Lr10 [Glycine max]|KRH05217.1 hypothetical protein GLYMA_17G214200 [Glycine max]
Glyma.12G021500.Wm82.a4.v1	13.81	28.66	-1.0564	0.023644	Down	yes	hypothetical protein D0Y65_033131 [Glycine soja]
Glyma.02G014300.Wm82.a4.v1	10.19	36.64	-1.8413	0.023994	Down	yes	uncharacterized protein LOC100799674 [Glycine max]|XP_028193032.1 uncharacterized protein LOC114378592 [Glycine soja]|KHN08654.1 hypothetical protein glysoja_024563 [Glycine soja]|KRH69248.1 hypothetical protein GLYMA_02G014300 [Glycine max]|RZC22923.1 hypothetical protein D0Y65_002670 [Glycine soja]
Glyma.09G279000.Wm82.a4.v1	746.97	1497.58	-1.0032	0.023921	Down	yes	Protein LURP-one-related 15 [Glycine soja]
Glyma.11G189400.Wm82.a4.v1	92.65	187.12	-1.0097	0.02404	Down	yes	uncharacterized protein LOC100801688 [Glycine max]|XP_028187018.1 uncharacterized protein At4g22758-like [Glycine soja]|ACU19883.1 unknown [Glycine max]|KRH30516.1 hypothetical protein GLYMA_11G189400 [Glycine max]|RZB80342.1 hypothetical protein D0Y65_030182 [Glycine soja]
Glyma.18G185400.Wm82.a4.v1	114.99	286.27	-1.3145	0.024039	Down	yes	L-type lectin-domain containing receptor kinase IV.1 [Glycine max]|XP_028212615.1 L-type lectin-domain containing receptor kinase IV.1-like [Glycine soja]|KHN04723.1 L-type lectin-domain containing receptor kinase IV.1 [Glycine soja]|KRH00016.1 hypothetical protein GLYMA_18G185400 [Glycine max]|RZB52620.1 L-type lectin-domain containing receptor kinase IV.1 [Glycine soja]
Glyma.19G245400.Wm82.a4.v1	39.66	85.87	-1.1029	0.023927	Down	yes	wound-induced protein precursor [Glycine max]|XP_028217985.1 pro-hevein-like [Glycine soja]|KRG96979.1 hypothetical protein GLYMA_19G245400 [Glycine max]|RZB49570.1 Pro-hevein [Glycine soja]
Glyma.19G199300.Wm82.a4.v1	6.95	66.69	-3.2667	0.024109	Down	yes	E3 ubiquitin-protein ligase PUB22 [Glycine max]|XP_028216865.1 E3 ubiquitin-protein ligase PUB22-like [Glycine soja]|KHN08600.1 E3 ubiquitin-protein ligase PUB22 [Glycine soja]|KRG96257.1 hypothetical protein GLYMA_19G199300 [Glycine max]|RZB48816.1 E3 ubiquitin-protein ligase PUB22 [Glycine soja]
Glyma.01G123100.Wm82.a4.v1	11.21	32.19	-1.501	0.024187	Down	yes	uncharacterized protein LOC100798067 [Glycine max]|XP_028236973.1 uncharacterized protein LOC114416307 [Glycine soja]|KRH75992.1 hypothetical protein GLYMA_01G123100 [Glycine max]|RZC29659.1 UPF0098 protein [Glycine soja]
Glyma.01G135200.Wm82.a4.v1	2.44	10.47	-2.1682	0.024254	Down	yes	cytochrome P450 82A4 [Glycine max]|O49859.1 RecName: Full=Cytochrome P450 82A4; AltName: Full=Cytochrome P450 CP9|CAA71877.1 putative cytochrome P450 [Glycine max]
Glyma.12G096500.Wm82.a4.v1	31.26	67.57	-1.1113	0.024159	Down	yes	uncharacterized protein LOC100792178 [Glycine max]|XP_028195145.1 uncharacterized protein LOC114380341 [Glycine soja]|KRH25345.1 hypothetical protein GLYMA_12G096500 [Glycine max]|RZB75133.1 hypothetical protein D0Y65_033846 [Glycine soja]
Glyma.13G112400.Wm82.a4.v1	22.2	261.9	-3.563	0.024394	Down	yes	ethylene-responsive transcription factor ERF017 [Glycine max]|KRH19352.1 hypothetical protein GLYMA_13G112400 [Glycine max]
Glyma.08G174900.Wm82.a4.v1	2.37	16.47	-2.7636	0.024548	Down	yes	tau class glutathione S-transferase [Glycine max]|AJE59672.1 tau class glutathione S-transferase [Glycine max]|KRH43845.1 hypothetical protein GLYMA_08G174900 [Glycine max]
Glyma.07G267200.Wm82.a4.v1	114.36	230.81	-1.0115	0.024616	Down	yes	uncharacterized protein LOC100795024 [Glycine max]|XP_028241929.1 uncharacterized protein LOC114420232 [Glycine soja]|KRH51183.1 hypothetical protein GLYMA_07G267200 [Glycine max]
Glyma.09G048700.Wm82.a4.v1	27.19	82.28	-1.597	0.024982	Down	yes	Isoflavone 2&apos;-hydroxylase [Glycine soja]
Glyma.10G191700.Wm82.a4.v1	0.37	5.24	-3.9194	0.024995	Down	yes	peroxidase 5 [Glycine max]|KRH34563.1 hypothetical protein GLYMA_10G191700 [Glycine max]
Glyma.02G183500.Wm82.a4.v1	1.92	9.63	-2.3261	0.025212	Down	yes	Putative receptor-like protein kinase [Glycine soja]
Glyma.09G006700.Wm82.a4.v1	2.51	15.37	-2.6035	0.025202	Down	yes	probable F-box protein At4g22030 [Glycine max]|KRH36496.1 hypothetical protein GLYMA_09G006700 [Glycine max]
Glyma.12G137700.Wm82.a4.v1	8.5	31.02	-1.8625	0.025205	Down	yes	scarecrow-like protein 21 isoform X1 [Glycine max]|XP_028192829.1 scarecrow-like protein 21 [Glycine soja]|KRH25905.1 hypothetical protein GLYMA_12G137700 [Glycine max]|RZB75736.1 Chitin-inducible gibberellin-responsive protein 1 [Glycine soja]
Glyma.15G110300.Wm82.a4.v1	2368.5	4824.67	-1.0264	0.025125	Down	yes	WRKY transcription factor 6 isoform B [Glycine soja]
Glyma.13G228900.Wm82.a4.v1	12.48	25.92	-1.0593	0.025316	Down	yes	uncharacterized protein LOC102669757 [Glycine max]|XP_028188238.1 uncharacterized protein LOC114374764 [Glycine soja]|KHN08429.1 Putative Myb family transcription factor [Glycine soja]|KRH21258.1 hypothetical protein GLYMA_13G228900 [Glycine max]|RZB82401.1 putative Myb family transcription factor [Glycine soja]
Glyma.02G132500.Wm82.a4.v1	7.31	70.24	-3.2647	0.025507	Down	yes	ethylene-responsive transcription factor ERF109 [Glycine max]|XP_028186364.1 ethylene-responsive transcription factor ERF109-like [Glycine soja]
Glyma.05G211900.Wm82.a4.v1	14.62	35.73	-1.2824	0.025614	Down	yes	probable WRKY transcription factor 29 [Glycine max]|XP_028233619.1 probable WRKY transcription factor 29 [Glycine soja]|KHM99943.1 Putative WRKY transcription factor 29 [Glycine soja]|KRH59972.1 hypothetical protein GLYMA_05G211900 [Glycine max]|RZC13591.1 putative WRKY transcription factor 29 [Glycine soja]
Glyma.03G002700.Wm82.a4.v1	9.17	23.41	-1.3433	0.025705	Down	yes	putative receptor protein kinase ZmPK1 [Glycine max]|XP_028223936.1 putative receptor protein kinase ZmPK1 [Glycine soja]|KRH64887.1 hypothetical protein GLYMA_03G002700 [Glycine max]|RZC18493.1 putative receptor protein kinase ZmPK1 [Glycine soja]
Glyma.13G293200.Wm82.a4.v1	449.82	1468.72	-1.7071	0.025724	Down	yes	ras-related protein RABA1f [Glycine max]|XP_028188434.1 ras-related protein RABA1f-like [Glycine soja]|KHN36674.1 Ras-related protein RABA1f [Glycine soja]|KRH22324.1 hypothetical protein GLYMA_13G293200 [Glycine max]|RZB83457.1 Ras-related protein RABA1f [Glycine soja]
Glyma.07G094100.Wm82.a4.v1	35.17	91.97	-1.3802	0.025965	Down	yes	LEAF RUST 10 DISEASE-RESISTANCE LOCUS RECEPTOR-LIKE PROTEIN KINASE-like 2.3 [Glycine max]|KRH48517.1 hypothetical protein GLYMA_07G094100 [Glycine max]
Glyma.12G002400.Wm82.a4.v1	243.16	1524.91	-2.6489	0.025964	Down	yes	cytokinin-regulated kinase precursor [Glycine max]|ACM89537.1 cytokinin-regulated kinase [Glycine max]|KRH23762.1 hypothetical protein GLYMA_12G002400 [Glycine max]
Glyma.19G212300.Wm82.a4.v1	62.99	140.56	-1.1533	0.025887	Down	yes	probable pectinesterase/pectinesterase inhibitor 41 [Glycine max]|XP_028217430.1 probable pectinesterase/pectinesterase inhibitor 41 [Glycine soja]|KHN43499.1 Putative pectinesterase/pectinesterase inhibitor 41 [Glycine soja]|KRG96463.1 hypothetical protein GLYMA_19G212300 [Glycine max]|RZB49038.1 putative pectinesterase/pectinesterase inhibitor 41 [Glycine soja]
Glyma.12G130200.Wm82.a4.v1	234	986.74	-2.0763	0.026064	Down	yes	cyanogenic beta-glucosidase [Glycine max]|XP_028193029.1 cyanogenic beta-glucosidase-like [Glycine soja]|RZB75631.1 Beta-glucosidase 24 isoform A [Glycine soja]
Glyma.09G189700.Wm82.a4.v1	334.61	770.87	-1.2035	0.026311	Down	yes	Arabinogalactan peptide 22 [Glycine soja]|KRH39272.1 hypothetical protein GLYMA_09G189700 [Glycine max]|RZB92738.1 Arabinogalactan protein 22 [Glycine soja]
Glyma.16G047600.Wm82.a4.v1	6.35	19.65	-1.6488	0.026357	Down	yes	AP2-like ethylene-responsive transcription factor BBM1 [Glycine max]
Glyma.17G128900.Wm82.a4.v1	324.35	2224.94	-2.7783	0.026429	Down	yes	hypothetical protein KK1_011525, partial [Cajanus cajan]
Glyma.01G037200.Wm82.a4.v1	256.07	1270.15	-2.3105	0.026583	Down	yes	metalloendoproteinase 5-MMP [Glycine max]|XP_028230136.1 metalloendoproteinase 5-MMP-like [Glycine soja]|KRH74698.1 hypothetical protein GLYMA_01G037200 [Glycine max]|RZC28332.1 Metalloendoproteinase 3-MMP [Glycine soja]
Glyma.16G178400.Wm82.a4.v1	14.05	121.31	-3.1151	0.026565	Down	yes	heavy metal-associated isoprenylated plant protein 39-like [Glycine soja]
Glyma.18G117800.Wm82.a4.v1	9.97	25.12	-1.3508	0.02658	Down	yes	TMV resistance protein N [Glycine max]
Glyma.01G169200.Wm82.a4.v1	9.6	24.91	-1.3634	0.026712	Down	yes	cytochrome P450 84A1-like [Glycine max]|KRH76702.1 hypothetical protein GLYMA_01G169200 [Glycine max]
Glyma.09G205700.Wm82.a4.v1	80.68	168.32	-1.0583	0.026666	Down	yes	cinnamoyl-CoA reductase-like SNL6 [Glycine max]|XP_028247918.1 cinnamoyl-CoA reductase-like SNL6 [Glycine soja]|KHN38934.1 Bifunctional dihydroflavonol 4-reductase/flavanone 4-reductase [Glycine soja]|KRH39555.1 hypothetical protein GLYMA_09G205700 [Glycine max]|RZB93034.1 Cinnamoyl-CoA reductase-like SNL6 isoform A [Glycine soja]
Glyma.02G009500.Wm82.a4.v1	126.92	306.74	-1.2723	0.026871	Down	yes	putative NIM1-interacting family protein [Glycine max]|XP_028192498.1 protein NIM1-INTERACTING 1-like [Glycine soja]|ACU14847.1 unknown [Glycine max]|KHN00226.1 hypothetical protein glysoja_022830 [Glycine soja]|KRH69175.1 hypothetical protein GLYMA_02G009500 [Glycine max]|RZC22845.1 hypothetical protein D0Y65_002624 [Glycine soja]
Glyma.10G046000.Wm82.a4.v1	11.82	93.37	-2.9844	0.026974	Down	yes	exocyst complex component EXO70H1 [Glycine max]|KRH32349.1 hypothetical protein GLYMA_10G046000 [Glycine max]
Glyma.13G162700.Wm82.a4.v1	1.25	10	-2.9933	0.027115	Down	yes	hypothetical protein GLYMA_13G162700 [Glycine max]|KRH20197.1 hypothetical protein GLYMA_13G162700 [Glycine max]|KRH20198.1 hypothetical protein GLYMA_13G162700 [Glycine max]
Glyma.05G212300.Wm82.a4.v1	48.28	323.02	-2.7432	0.027152	Down	yes	uncharacterized protein LOC100782098 [Glycine max]|XP_028233625.1 protein LURP-one-related 17-like [Glycine soja]|ACU23823.1 unknown [Glycine max]|KHM99940.1 Protein LURP-one-related 17 [Glycine soja]|KRH59981.1 hypothetical protein GLYMA_05G212300 [Glycine max]|RZC13596.1 Protein LURP-one-related 17 [Glycine soja]
Glyma.18G020600.Wm82.a4.v1	542.11	1149.44	-1.084	0.027314	Down	yes	uncharacterized protein LOC100792830 [Glycine max]|XP_028214256.1 uncharacterized protein LOC114396470 [Glycine soja]|KHN31338.1 hypothetical protein glysoja_022992 [Glycine soja]|KRG97628.1 hypothetical protein GLYMA_18G020600 [Glycine max]|RZB50260.1 hypothetical protein D0Y65_047265 [Glycine soja]
Glyma.18G213200.Wm82.a4.v1	563.16	1953.08	-1.7942	0.027333	Down	yes	WRKY transcription factor 57 [Glycine max]|ABY84661.1 transcription factor [Glycine max]|ALA09265.1 WRKY transcription factor [Glycine max]|KRH00435.1 hypothetical protein GLYMA_18G213200 [Glycine max]|DAA80460.1 TPA_inf: transcription factor WRKY57 [Glycine max]
Glyma.06G265500.Wm82.a4.v1	66.73	283.5	-2.0871	0.02749	Down	yes	scarecrow-like protein 21 [Glycine max]|XP_006582237.1 scarecrow-like protein 21 [Glycine max]|XP_006582238.1 scarecrow-like protein 21 [Glycine max]|KRH55598.1 hypothetical protein GLYMA_06G265500 [Glycine max]|KRH55599.1 hypothetical protein GLYMA_06G265500 [Glycine max]
Glyma.09G027900.Wm82.a4.v1	0.96	11.24	-3.5489	0.027744	Down	yes	wall-associated receptor kinase-like 8 isoform X1 [Glycine max]|KRH36849.1 hypothetical protein GLYMA_09G027900 [Glycine max]
Glyma.20G051700.Wm82.a4.v1	63.38	162.85	-1.3584	0.027911	Down	yes	L-ascorbate oxidase [Glycine max]|KRG89858.1 hypothetical protein GLYMA_20G051700 [Glycine max]
Glyma.01G197900.Wm82.a4.v1	43.96	212.43	-2.2723	0.028024	Down	yes	transcription factor bHLH18 isoform X3 [Glycine max]|KRH77192.1 hypothetical protein GLYMA_01G197900 [Glycine max]
Glyma.12G061500.Wm82.a4.v1	5.99	15.68	-1.3889	0.028028	Down	yes	ATP-dependent zinc metalloprotease FTSH 3, mitochondrial [Glycine max]|KRH24769.1 hypothetical protein GLYMA_12G061500 [Glycine max]
Glyma.01G083000.Wm82.a4.v1	46.32	114.72	-1.3051	0.02805	Down	yes	uncharacterized protein LOC100812818 [Glycine max]|XP_028233690.1 uncharacterized protein LOC114413459 [Glycine soja]|ACU20244.1 unknown [Glycine max]|KHN45056.1 IST1-like protein [Glycine soja]|KRH75395.1 hypothetical protein GLYMA_01G083000 [Glycine max]|RZC29037.1 IST1-like protein [Glycine soja]
Glyma.18G229100.Wm82.a4.v1	9.53	23.62	-1.3267	0.028157	Down	yes	uncharacterized protein LOC100527171 [Glycine max]|KRH00687.1 hypothetical protein GLYMA_18G229100 [Glycine max]
Glyma.14G017200.Wm82.a4.v1	1.33	7.94	-2.6063	0.028335	Down	yes	hypothetical protein GLYMA_14G017200 [Glycine max]
Glyma.09G274000.Wm82.a4.v1	1459.53	5196.26	-1.832	0.028664	Down	yes	probable WRKY transcription factor 70-like [Glycine max]|ALA09260.1 WRKY transcription factor [Glycine max]|KRH40720.1 hypothetical protein GLYMA_09G274000 [Glycine max]
Glyma.12G131200.Wm82.a4.v1	3.99	17.07	-2.1222	0.028618	Down	yes	senescence-specific cysteine protease SAG39-like [Glycine soja]|RZB75642.1 Senescence-specific cysteine protease SAG39 [Glycine soja]
Glyma.20G224200.Wm82.a4.v1	2.15	15.57	-2.912	0.02858	Down	yes	uncharacterized protein LOC100805440 [Glycine max]|XP_028222046.1 uncharacterized protein LOC114403341 [Glycine soja]|KHN04936.1 hypothetical protein glysoja_013843 [Glycine soja]|KRG92662.1 hypothetical protein GLYMA_20G224200 [Glycine max]|RZB45267.1 hypothetical protein D0Y65_054883 [Glycine soja]
Glyma.06G142000.Wm82.a4.v1	702.09	1534.22	-1.1276	0.028891	Down	yes	WRKY transcription factor 76 [Glycine max]|XP_028236287.1 WRKY DNA-binding transcription factor 70-like [Glycine soja]|KHN25801.1 Putative WRKY transcription factor 70 [Glycine soja]|KRH53716.1 hypothetical protein GLYMA_06G142000 [Glycine max]|RZC07474.1 putative WRKY transcription factor 70 [Glycine soja]
Glyma.12G059300.Wm82.a4.v1	5.55	15.07	-1.4647	0.028999	Down	yes	tropinone reductase homolog At5g06060 [Glycine max]|XP_028192898.1 tropinone reductase homolog At5g06060-like [Glycine soja]|KHN25228.1 Tropinone reductase like [Glycine soja]|KRH24733.1 hypothetical protein GLYMA_12G059300 [Glycine max]|RZB74504.1 Tropinone reductase isoform A [Glycine soja]|RZB74505.1 Tropinone reductase isoform B [Glycine soja]|RZB74506.1 Tropinone reductase isoform C [Glycine…
Glyma.13G314400.Wm82.a4.v1	1.85	10.07	-2.4106	0.02922	Down	yes	uncharacterized protein LOC100306500 [Glycine max]|XP_025980580.1 uncharacterized protein LOC100306500 isoform X1 [Glycine max]|KHN36491.1 hypothetical protein glysoja_001222 [Glycine soja]|KRH22650.1 hypothetical protein GLYMA_13G314400 [Glycine max]|RZB83774.1 hypothetical protein D0Y65_032334 [Glycine soja]
Glyma.07G085800.Wm82.a4.v1	180.48	397.56	-1.1385	0.029473	Down	yes	cfxQ, partial [Mucuna pruriens]
Glyma.08G031700.Wm82.a4.v1	23.36	50.39	-1.1153	0.029483	Down	yes	ATP-dependent 6-phosphofructokinase 3 [Glycine soja]
Glyma.13G032800.Wm82.a4.v1	17.59	52.34	-1.5719	0.029436	Down	yes	hypothetical protein GLYMA_13G032800 [Glycine max]
Glyma.13G221700.Wm82.a4.v1	107.16	268.48	-1.3241	0.029566	Down	yes	hypothetical protein GLYMA_13G221700 [Glycine max]
Glyma.16G026400.Wm82.a4.v1	101.56	567.35	-2.4819	0.029555	Down	yes	WRKY transcription factor 60 [Glycine max]|XP_028207499.1 probable WRKY transcription factor 46 [Glycine soja]|KHN15951.1 Putative WRKY transcription factor 46 [Glycine soja]|ALA09263.1 WRKY transcription factor, partial [Glycine max]|KRH06499.1 hypothetical protein GLYMA_16G026400 [Glycine max]|RZB59280.1 putative WRKY transcription factor 46 [Glycine soja]
Glyma.05G044400.Wm82.a4.v1	9.45	24.75	-1.3936	0.029663	Down	yes	Protein NOI4 [Glycine soja]
Glyma.02G128800.Wm82.a4.v1	350.91	1593.58	-2.1832	0.029745	Down	yes	uncharacterized protein LOC100783984 [Glycine max]|XP_028204526.1 uncharacterized protein LOC114388305 [Glycine soja]|KHN07736.1 hypothetical protein glysoja_033121 [Glycine soja]|KRH71091.1 hypothetical protein GLYMA_02G128800 [Glycine max]|RZC24722.1 hypothetical protein D0Y65_003763 [Glycine soja]
Glyma.15G088000.Wm82.a4.v1	142.01	334.09	-1.2336	0.029749	Down	yes	hypothetical protein GLYMA_15G088000 [Glycine max]
Glyma.06G070900.Wm82.a4.v1	47.66	123.69	-1.3709	0.029777	Down	yes	hypothetical protein D0Y65_013979 [Glycine soja]
Glyma.06G125600.Wm82.a4.v1	72.9	376.88	-2.3697	0.029873	Down	yes	probable WRKY transcription factor 53 [Glycine max]|ALA09256.1 WRKY transcription factor [Glycine max]|KRH53440.1 hypothetical protein GLYMA_06G125600 [Glycine max]
Glyma.17G224800.Wm82.a4.v1	0.37	4.63	-3.7504	0.029875	Down	yes	probable WRKY transcription factor 50 isoform X2 [Glycine max]|XP_028210038.1 probable WRKY transcription factor 50 isoform X2 [Glycine soja]|KRH05395.1 hypothetical protein GLYMA_17G224800 [Glycine max]
Glyma.20G118200.Wm82.a4.v1	5.1	17.24	-1.7489	0.029887	Down	yes	probable leucine-rich repeat receptor-like protein kinase At1g68400 [Glycine max]|KRG90862.1 hypothetical protein GLYMA_20G118200 [Glycine max]
Glyma.01G206400.Wm82.a4.v1	0.96	6.25	-2.7111	0.029941	Down	yes	G-type lectin S-receptor-like serine/threonine-protein kinase LECRK3 [Glycine max]
Glyma.14G046000.Wm82.a4.v1	13.96	40.62	-1.5413	0.029996	Down	yes	receptor-like protein 7 [Glycine max]
Glyma.10G239400.Wm82.a4.v1	4.06	20.26	-2.3068	0.030063	Down	yes	dehydration-responsive element-binding protein 1E [Glycine max]|XP_028183945.1 dehydration-responsive element-binding protein 1E-like [Glycine soja]|ACB45077.1 CRT binding factor 2 [Glycine max]|KRH35383.1 hypothetical protein GLYMA_10G239400 [Glycine max]|RZB88847.1 Dehydration-responsive element-binding protein 1D [Glycine soja]
Glyma.18G205600.Wm82.a4.v1	2.88	13.31	-2.2036	0.030134	Down	yes	receptor-like protein 7 [Glycine max]|KRH00313.1 hypothetical protein GLYMA_18G205600 [Glycine max]
Glyma.15G160600.Wm82.a4.v1	1.04	8.46	-3.0922	0.030206	Down	yes	hypothetical protein D0Y65_041067 [Glycine soja]
Glyma.20G088900.Wm82.a4.v1	7.02	23.15	-1.7159	0.030366	Down	yes	RING-H2 finger protein ATL16 [Glycine max]|XP_028221222.1 RING-H2 finger protein ATL16-like [Glycine soja]|KRG90399.1 hypothetical protein GLYMA_20G088900 [Glycine max]|RZB43024.1 RING-H2 finger protein ATL1 [Glycine soja]
Glyma.05G037600.Wm82.a4.v1	2.21	10.73	-2.2619	0.030511	Down	yes	uncharacterized protein LOC102660698 [Glycine max]|XP_028234132.1 uncharacterized protein LOC114413795 [Glycine soja]|KRH57069.1 hypothetical protein GLYMA_05G037600 [Glycine max]
Glyma.12G214100.Wm82.a4.v1	257.22	1339.84	-2.3811	0.030499	Down	yes	CC-NB-LRR resistance (R) protein [Glycine max]|XP_028192691.1 protein NDR1-like [Glycine soja]|ADJ67471.1 NDR1b protein [Glycine max]|KHN27971.1 Protein NDR1 [Glycine soja]|KRH27096.1 hypothetical protein GLYMA_12G214100 [Glycine max]|RZB76971.1 Protein NDR1 [Glycine soja]
Glyma.13G095700.Wm82.a4.v1	31.73	160.55	-2.3401	0.030551	Down	yes	uncharacterized protein LOC100814899 [Glycine max]|XP_028196799.1 uncharacterized protein LOC114381784 [Glycine soja]|KHN22707.1 hypothetical protein glysoja_027595 [Glycine soja]|KRH19012.1 hypothetical protein GLYMA_13G095700 [Glycine max]|RZB71648.1 hypothetical protein D0Y65_036211 [Glycine soja]
Glyma.13G110700.Wm82.a4.v1	1336.3	4780.09	-1.8388	0.030571	Down	yes	serine/threonine-protein kinase RIPK [Glycine max]|XP_028197906.1 serine/threonine-protein kinase RIPK-like [Glycine soja]|KHN07896.1 Putative receptor-like protein kinase [Glycine soja]|KRH19325.1 hypothetical protein GLYMA_13G110700 [Glycine max]|RZB71938.1 Serine/threonine-protein kinase RIPK [Glycine soja]
Glyma.07G151300.Wm82.a4.v1	199.37	911.44	-2.1928	0.030735	Down	yes	chloroplast omega 3 fatty acid desaturase isoform 2 [Glycine max]
Glyma.13G267000.Wm82.a4.v1	11.32	38.86	-1.7872	0.030796	Down	yes	hypothetical protein glysoja_001643 [Glycine soja]
Glyma.02G034200.Wm82.a4.v1	39.42	184.97	-2.2312	0.030818	Down	yes	U-box domain-containing protein 19 [Glycine max]|KRH69547.1 hypothetical protein GLYMA_02G034200 [Glycine max]
Glyma.02G265900.Wm82.a4.v1	8.12	22.29	-1.4369	0.030825	Down	yes	calcium-binding EF-hand family protein [Glycine max]|XP_028217983.1 uncharacterized protein LOC114399950 [Glycine soja]|ACU15829.1 unknown [Glycine max]|KHN38514.1 hypothetical protein glysoja_004179 [Glycine soja]|KRH73306.1 hypothetical protein GLYMA_02G265900 [Glycine max]|RZC26866.1 hypothetical protein D0Y65_005173 [Glycine soja]
Glyma.01G036900.Wm82.a4.v1	56.71	156.75	-1.4655	0.030921	Down	yes	matrix metalloproteinase MMP2 precursor [Glycine max]|XP_028230112.1 metalloendoproteinase 5-MMP-like [Glycine soja]|ACU24113.1 unknown [Glycine max]|KHN01122.1 Metalloendoproteinase 1 [Glycine soja]|KRH74695.1 hypothetical protein GLYMA_01G036900 [Glycine max]|RZC28329.1 Metalloendoproteinase 5-MMP [Glycine soja]
Glyma.11G178503.Wm82.a4.v1	12.91	34.4	-1.4069	0.031428	Down	yes	ACT domain-containing protein ACR3 isoform B [Glycine soja]
Glyma.13G233300.Wm82.a4.v1	14.11	37.19	-1.4016	0.031282	Down	yes	Glutamate receptor 2.7 isoform B [Glycine soja]
Glyma.17G233700.Wm82.a4.v1	516.06	1039.55	-1.0099	0.031396	Down	yes	uncharacterized protein LOC100793150 [Glycine max]|XP_028209525.1 uncharacterized protein LOC114392550 [Glycine soja]|KRH05555.1 hypothetical protein GLYMA_17G233700 [Glycine max]|RZB58328.1 hypothetical protein D0Y65_046782 [Glycine soja]
Glyma.19G020700.Wm82.a4.v1	25.18	56.01	-1.141	0.031159	Down	yes	aldose 1-epimerase-like [Glycine soja]|KHN45485.1 Aldose 1-epimerase [Glycine soja]|KRG93507.1 hypothetical protein GLYMA_19G020700 [Glycine max]|RZB46087.1 Aldose 1-epimerase [Glycine soja]
Glyma.02G027800.Wm82.a4.v1	393.53	1467.96	-1.8992	0.031601	Down	yes	metalloendoproteinase 3-MMP [Glycine max]|XP_028194212.1 metalloendoproteinase 3-MMP-like [Glycine soja]|KRH69449.1 hypothetical protein GLYMA_02G027800 [Glycine max]|RZC23122.1 Metalloendoproteinase 3-MMP [Glycine soja]
Glyma.16G064401.Wm82.a4.v1	10.71	26.96	-1.3314	0.031694	Down	yes	MDIS1-interacting receptor like kinase 2 isoform X1 [Glycine max]
Glyma.01G076200.Wm82.a4.v1	3.25	12.08	-1.923	0.032003	Down	yes	uncharacterized protein LOC106758945 isoform X1 [Vigna radiata var. radiata]
Glyma.02G291500.Wm82.a4.v1	5.32	15.57	-1.5266	0.032084	Down	yes	unknown [Glycine max]
Glyma.05G023100.Wm82.a4.v1	223.47	464.27	-1.0538	0.032043	Down	yes	SNAP25 homologous protein SNAP33 [Glycine max]|XP_028231340.1 SNAP25 homologous protein SNAP33-like [Glycine soja]|KHN48724.1 SNAP25 like protein SNAP33 [Glycine soja]|KRH56857.1 hypothetical protein GLYMA_05G023100 [Glycine max]|RZC10617.1 SNAP25-like protein SNAP33 [Glycine soja]
Glyma.11G148989.Wm82.a4.v1	201.74	408.93	-1.0181	0.032078	Down	yes	hypothetical protein glysoja_008935 [Glycine soja]|KRG88718.1 hypothetical protein GLYMA_U034800 [Glycine max]
Glyma.10G196750.Wm82.a4.v1	13.74	28.04	-1.0325	0.032173	Down	yes	probable disease resistance protein RF9 [Glycine max]|XP_006589350.1 probable disease resistance protein RF9 [Glycine max]
Glyma.08G160800.Wm82.a4.v1	1.48	9.89	-2.6859	0.032248	Down	yes	uncharacterized protein LOC114424452 [Glycine soja]|RZB97158.1 hypothetical protein D0Y65_020709 [Glycine soja]
Glyma.06G161900.Wm82.a4.v1	14.32	30.67	-1.0916	0.032468	Down	yes	pentatricopeptide repeat-containing protein At4g21065 [Glycine max]|KRH54044.1 hypothetical protein GLYMA_06G161900 [Glycine max]
Glyma.09G130400.Wm82.a4.v1	107.25	377.92	-1.8171	0.032458	Down	yes	heavy-metal-associated domain-containing protein [Glycine max]|XP_028248234.1 heavy metal-associated isoprenylated plant protein 39-like [Glycine soja]|KHN42457.1 hypothetical protein glysoja_033925 [Glycine soja]|RZB91856.1 Heavy metal-associated isoprenylated plant protein 39 isoform B [Glycine soja]
Glyma.11G117500.Wm82.a4.v1	19.43	38.98	-1.0189	0.032461	Down	yes	hypothetical protein GLYMA_11G117500 [Glycine max]
Glyma.11G150452.Wm82.a4.v1	3126.66	6492.53	-1.0541	0.032394	Down	yes	hypothetical protein GLYMA_U021800 [Glycine max]|RZB80003.1 Mitogen-activated protein kinase 3 [Glycine soja]
Glyma.13G315300.Wm82.a4.v1	4.06	26.27	-2.6858	0.032602	Down	yes	NAC domain-containing protein 90 isoform X2 [Glycine max]|XP_028188791.1 NAC domain-containing protein 90-like isoform X2 [Glycine soja]|KHN32865.1 NAC domain-containing protein 90 [Glycine soja]|KRH22662.1 hypothetical protein GLYMA_13G315300 [Glycine max]|RZB83787.1 NAC domain-containing protein 90 [Glycine soja]
Glyma.15G015100.Wm82.a4.v1	213.08	914.8	-2.102	0.032599	Down	yes	G-type lectin S-receptor-like serine/threonine-protein kinase CES101 [Glycine max]|XP_028204060.1 G-type lectin S-receptor-like serine/threonine-protein kinase CES101 [Glycine soja]|KHM98758.1 G-type lectin S-receptor-like serine/threonine-protein kinase [Glycine soja]|KRH09861.1 hypothetical protein GLYMA_15G015100 [Glycine max]|RZB62476.1 G-type lectin S-receptor-like serine/threonine-protein k…
Glyma.20G020200.Wm82.a4.v1	32.5	70.47	-1.114	0.032609	Down	yes	TMV resistance protein N-like isoform X1 [Glycine soja]|RZB42044.1 TMV resistance protein N isoform B [Glycine soja]
Glyma.13G122766.Wm82.a4.v1	0	3.17	-4.1664	0.032693	Down	yes	ethylene-responsive transcription factor 1B [Glycine max]
Glyma.12G206700.Wm82.a4.v1	35.5	206.48	-2.5407	0.032752	Down	yes	hypothetical protein CR513_55194, partial [Mucuna pruriens]
Glyma.10G272000.Wm82.a4.v1	140.55	821.87	-2.5481	0.032794	Down	yes	core-2/I-branching enzyme domain-containing protein [Glycine max]|KRH35920.1 hypothetical protein GLYMA_10G272000 [Glycine max]
Glyma.17G231900.Wm82.a4.v1	6.13	20.04	-1.6796	0.032873	Down	yes	transcription factor RAX2 [Glycine max]|XP_028210151.1 transcription factor RAX2-like [Glycine soja]|KRH05529.1 hypothetical protein GLYMA_17G231900 [Glycine max]|RZB58275.1 Transcription factor RAX3 [Glycine soja]
Glyma.07G268800.Wm82.a4.v1	5.61	17.33	-1.6075	0.032917	Down	yes	DEAD-box ATP-dependent RNA helicase 21 [Glycine max]|XP_028241955.1 DEAD-box ATP-dependent RNA helicase 21-like [Glycine soja]|KRH51212.1 hypothetical protein GLYMA_07G268900 [Glycine max]|RZC04870.1 DEAD-box ATP-dependent RNA helicase 21 [Glycine soja]
Glyma.03G001500.Wm82.a4.v1	376.59	824.46	-1.13	0.033008	Down	yes	Acid phosphatase 1 [Glycine soja]
Glyma.03G189600.Wm82.a4.v1	165.99	339.05	-1.0299	0.033222	Down	yes	hypothetical protein glysoja_021468, partial [Glycine soja]
Glyma.17G069300.Wm82.a4.v1	50.51	131.74	-1.3804	0.03326	Down	yes	tetraspanin-8 [Glycine max]|XP_028208219.1 tetraspanin-8 [Glycine soja]|KHN17536.1 hypothetical protein glysoja_005733 [Glycine soja]|KRH02964.1 hypothetical protein GLYMA_17G069300 [Glycine max]|RZB55639.1 Tetraspanin-8 [Glycine soja]
Glyma.09G185500.Wm82.a4.v1	0.3	7.49	-4.4452	0.033302	Down	yes	dehydrin DHN3-like [Glycine soja]
Glyma.02G202500.Wm82.a4.v1	53.59	111.43	-1.0604	0.033584	Down	yes	NADP-dependent glyceraldehyde-3-phosphate dehydrogenase isoform B [Glycine soja]
Glyma.16G064100.Wm82.a4.v1	20.22	53.75	-1.4051	0.033514	Down	yes	hypothetical protein GLYMA_16G064100 [Glycine max]
Glyma.17G215000.Wm82.a4.v1	40.96	180.49	-2.1402	0.033518	Down	yes	LOW QUALITY PROTEIN: rust resistance kinase Lr10 [Glycine max]
Glyma.02G114100.Wm82.a4.v1	63.92	139.37	-1.1234	0.033763	Down	yes	uncharacterized protein LOC100796665 [Glycine max]|XP_025980008.1 uncharacterized protein LOC100796665 isoform X1 [Glycine max]|KRH70855.1 hypothetical protein GLYMA_02G114100 [Glycine max]|KRH70856.1 hypothetical protein GLYMA_02G114100 [Glycine max]
Glyma.17G214500.Wm82.a4.v1	15.67	48.67	-1.6364	0.033853	Down	yes	rust resistance kinase Lr10 [Glycine max]|KRH05223.1 hypothetical protein GLYMA_17G214500 [Glycine max]
Glyma.08G138901.Wm82.a4.v1	116	553.9	-2.2556	0.034403	Down	yes	L-ascorbate oxidase-like [Glycine soja]|KHN29089.1 L-ascorbate oxidase [Glycine soja]|RZB96826.1 L-ascorbate oxidase [Glycine soja]
Glyma.07G057400.Wm82.a4.v1	217.93	940.83	-2.1102	0.034507	Down	yes	WRKY transcription factor 55 [Glycine max]|ALA09258.1 WRKY transcription factor [Glycine max]|KRH47935.1 hypothetical protein GLYMA_07G057400 [Glycine max]
Glyma.16G178500.Wm82.a4.v1	475.69	2467.71	-2.3752	0.034508	Down	yes	heavy metal-associated isoprenylated plant protein 39 [Glycine max]|XP_028206141.1 heavy metal-associated isoprenylated plant protein 39-like [Glycine soja]|KHN09295.1 hypothetical protein glysoja_029066 [Glycine soja]|KRH08854.1 hypothetical protein GLYMA_16G178500 [Glycine max]|RZB61591.1 Heavy metal-associated isoprenylated plant protein 39 [Glycine soja]
Glyma.02G010100.Wm82.a4.v1	92.78	225.61	-1.2806	0.035075	Down	yes	Gibberellin 2-beta-dioxygenase 2, partial [Glycine soja]
Glyma.06G047600.Wm82.a4.v1	338.88	1089.4	-1.6846	0.034997	Down	yes	uncharacterized protein LOC100801557 [Glycine max]|XP_014631650.1 uncharacterized protein LOC100801557 isoform X1 [Glycine max]|XP_028234993.1 uncharacterized protein LOC114414781 [Glycine soja]|ACU19023.1 unknown [Glycine max]|KHN45134.1 hypothetical protein glysoja_031362 [Glycine soja]|KRH52122.1 hypothetical protein GLYMA_06G047600 [Glycine max]|RZC05834.1 hypothetical protein D0Y65_013750 [G…
Glyma.08G301500.Wm82.a4.v1	7.24	22.33	-1.6122	0.034861	Down	yes	uncharacterized protein LOC100526894 [Glycine max]|XP_028247118.1 uncharacterized protein LOC114424464 [Glycine soja]|KRH45925.1 hypothetical protein GLYMA_08G301500 [Glycine max]
Glyma.12G140200.Wm82.a4.v1	0	3.05	-4.1212	0.034874	Down	yes	Receptor-like serine/threonine-protein kinase SD1-8 [Glycine soja]
Glyma.13G282200.Wm82.a4.v1	22.68	57.44	-1.3357	0.034841	Down	yes	hypothetical protein D0Y65_035129 [Glycine soja]
Glyma.12G231300.Wm82.a4.v1	1.25	8.55	-2.7563	0.035116	Down	yes	hypothetical protein GLYMA_12G231300 [Glycine max]|RZB77251.1 hypothetical protein D0Y65_035257 [Glycine soja]
Glyma.08G133100.Wm82.a4.v1	5.39	25.97	-2.2799	0.035171	Down	yes	uncharacterized protein LOC100806374 [Glycine max]|XP_028243741.1 uncharacterized protein LOC114421847 [Glycine soja]|KRH43136.1 hypothetical protein GLYMA_08G133100 [Glycine max]|RZB96727.1 hypothetical protein D0Y65_020452 [Glycine soja]
Glyma.09G022800.Wm82.a4.v1	1262.54	3837.93	-1.6039	0.035333	Down	yes	uncharacterized protein LOC100812309 precursor [Glycine max]|XP_028179818.1 peroxidase A2-like [Glycine soja]|ACU21261.1 unknown [Glycine max]|KHN22990.1 Peroxidase 54 [Glycine soja]|KRH36768.1 hypothetical protein GLYMA_09G022800 [Glycine max]|RZB90261.1 Peroxidase 15 isoform B [Glycine soja]
Glyma.14G123400.Wm82.a4.v1	18.25	39.82	-1.1315	0.035533	Down	yes	Chlorophyll a-b binding protein 3, chloroplastic isoform C [Glycine soja]
Glyma.18G110200.Wm82.a4.v1	112.16	252.64	-1.1703	0.035603	Down	yes	aspartyl protease family protein 2 [Glycine max]|KRG98962.1 hypothetical protein GLYMA_18G110200 [Glycine max]
Glyma.08G235800.Wm82.a4.v1	2.07	11.09	-2.3921	0.035724	Down	yes	Putative LRR receptor-like serine/threonine-protein kinase [Glycine soja]
Glyma.04G055100.Wm82.a4.v1	8.57	26.01	-1.5777	0.035746	Down	yes	protein BIG GRAIN 1-like A [Glycine max]|KRH61567.1 hypothetical protein GLYMA_04G055100 [Glycine max]
Glyma.13G088100.Wm82.a4.v1	953.93	2013.79	-1.0779	0.035796	Down	yes	ethylene-responsive transcription factor RAP2-4 [Glycine max]|XP_028197329.1 ethylene-responsive transcription factor RAP2-4-like [Glycine soja]|KRH18890.1 hypothetical protein GLYMA_13G088100 [Glycine max]|RZB71526.1 Ethylene-responsive transcription factor RAP2-4 [Glycine soja]
Glyma.11G029700.Wm82.a4.v1	108.38	261.15	-1.268	0.035838	Down	yes	uncharacterized protein LOC114374808 [Glycine soja]|RZB78046.1 hypothetical protein D0Y65_028817 [Glycine soja]|RZB78047.1 hypothetical protein D0Y65_028817 [Glycine soja]
Glyma.02G195400.Wm82.a4.v1	675.21	2215.41	-1.7142	0.036108	Down	yes	syntaxin-121 [Glycine max]|KRH72169.1 hypothetical protein GLYMA_02G195400 [Glycine max]
Glyma.10G087400.Wm82.a4.v1	9.23	19.95	-1.1156	0.036098	Down	yes	Alpha-amylase 3, chloroplastic [Glycine soja]
Glyma.12G015300.Wm82.a4.v1	8.04	21.78	-1.418	0.036139	Down	yes	alcohol dehydrogenase-like 2 [Glycine soja]|KHN46477.1 Alcohol dehydrogenase-like 2 [Glycine soja]|KRH23995.1 hypothetical protein GLYMA_12G015300 [Glycine max]|RZB73754.1 Alcohol dehydrogenase-like 2 [Glycine soja]
Glyma.14G081300.Wm82.a4.v1	2.07	17.02	-3.0693	0.036153	Down	yes	Patatin-like protein 2 isoform C [Glycine soja]
Glyma.18G121900.Wm82.a4.v1	34.67	93.88	-1.4356	0.035952	Down	yes	uncharacterized protein LOC100798289 [Glycine max]|KRG99113.1 hypothetical protein GLYMA_18G121900 [Glycine max]
Glyma.04G136600.Wm82.a4.v1	49.78	397.6	-2.9988	0.036285	Down	yes	putative calcium-binding protein [Glycine max]|XP_028228776.1 putative calcium-binding protein CML19 [Glycine soja]|KHN05761.1 Putative calcium-binding protein CML19 [Glycine soja]|KRH62843.1 hypothetical protein GLYMA_04G136600 [Glycine max]|RZC16443.1 putative calcium-binding protein CML19 [Glycine soja]
Glyma.12G120901.Wm82.a4.v1	0.96	5.98	-2.6603	0.036319	Down	yes	LOW QUALITY PROTEIN: ervatamin-B [Glycine soja]
Glyma.10G164000.Wm82.a4.v1	2.21	13.42	-2.5908	0.036346	Down	yes	hypothetical protein glysoja_021006 [Glycine soja]|KRH34113.1 hypothetical protein GLYMA_10G164000 [Glycine max]
Glyma.07G076200.Wm82.a4.v1	1.77	8.81	-2.2553	0.037057	Down	yes	BON1-associated protein 1-like [Glycine soja]|RZC01904.1 BON1-associated protein 2 [Glycine soja]
Glyma.09G013200.Wm82.a4.v1	26.61	58.01	-1.1172	0.036589	Down	yes	hypothetical protein glysoja_015168 [Glycine soja]|KRH36590.1 hypothetical protein GLYMA_09G013200 [Glycine max]|RZB90094.1 hypothetical protein D0Y65_022863 [Glycine soja]
Glyma.13G152168.Wm82.a4.v1	31.77	87.63	-1.4565	0.036996	Down	yes	IQ domain-containing protein IQM3-like [Glycine max]|XP_028195848.1 IQ domain-containing protein IQM3-like [Glycine soja]|KHN48178.1 hypothetical protein glysoja_007847 [Glycine soja]|KRH30882.1 hypothetical protein GLYMA_11G212100 [Glycine max]|RZB72679.1 IQ domain-containing protein IQM3 [Glycine soja]
Glyma.18G238200.Wm82.a4.v1	737.51	1520.18	-1.0434	0.036872	Down	yes	WRKY transcription factor 10 [Glycine max]|XP_028215575.1 WRKY transcription factor 22-like [Glycine soja]|KRH00856.1 hypothetical protein GLYMA_18G238200 [Glycine max]|RZB53394.1 WRKY transcription factor 22 [Glycine soja]
Glyma.19G033100.Wm82.a4.v1	15.14	37.77	-1.3214	0.036802	Down	yes	receptor-like protein kinase FERONIA-like precursor [Glycine max]|XP_028216844.1 receptor-like protein kinase FERONIA [Glycine soja]|ACM89465.1 receptor-like kinase [Glycine max]|KRG93678.1 hypothetical protein GLYMA_19G033100 [Glycine max]
Glyma.02G148200.Wm82.a4.v1	332.72	1470.21	-2.1437	0.037142	Down	yes	basic 7S globulin [Glycine max]|XP_028206677.1 gamma conglutin 1 [Glycine soja]|KRH71440.1 hypothetical protein GLYMA_02G148200 [Glycine max]|RZC25058.1 Basic 7S globulin [Glycine soja]
Glyma.04G121700.Wm82.a4.v1	0.66	7.04	-3.4357	0.037297	Down	yes	polyphenol oxidase, chloroplastic [Glycine max]|XP_028228636.1 polyphenol oxidase, chloroplastic-like [Glycine soja]|KHN32510.1 Polyphenol oxidase A1, chloroplastic [Glycine soja]|KRH62648.1 hypothetical protein GLYMA_04G121700 [Glycine max]|RZC16213.1 Polyphenol oxidase A1, chloroplastic [Glycine soja]
Glyma.20G215900.Wm82.a4.v1	1.04	7.03	-2.819	0.037406	Down	yes	uncharacterized protein LOC100796554 [Glycine max]|XP_006606413.1 uncharacterized protein LOC100796554 [Glycine max]|XP_025983089.1 uncharacterized protein LOC100796554 [Glycine max]|XP_028221389.1 uncharacterized protein LOC114402902 [Glycine soja]|XP_028221390.1 uncharacterized protein LOC114402902 [Glycine soja]|KHN05009.1 hypothetical protein glysoja_013916 [Glycine soja]|KRG92514.1 hypotheti…
Glyma.13G157500.Wm82.a4.v1	9.69	27.91	-1.5147	0.037487	Down	yes	hypothetical protein GLYMA_13G157500 [Glycine max]|RZB81261.1 hypothetical protein D0Y65_030834 [Glycine soja]
Glyma.15G008300.Wm82.a4.v1	81.53	163.67	-1.0045	0.037581	Down	yes	uncharacterized protein LOC100306632 precursor [Glycine max]|XP_028203002.1 uncharacterized protein LOC114387080 [Glycine soja]|KHN22448.1 hypothetical protein glysoja_024957 [Glycine soja]|KRH09734.1 hypothetical protein GLYMA_15G008300 [Glycine max]|RZB62367.1 hypothetical protein D0Y65_039605 [Glycine soja]|RZB62368.1 hypothetical protein D0Y65_039605 [Glycine soja]
Glyma.01G172100.Wm82.a4.v1	27.34	61.87	-1.1787	0.037685	Down	yes	uncharacterized protein LOC100793661 [Glycine max]|XP_028242073.1 uncharacterized protein LOC114420352 [Glycine soja]|KHN36087.1 hypothetical protein glysoja_003210 [Glycine soja]|KRH76748.1 hypothetical protein GLYMA_01G172100 [Glycine max]|RZC30422.1 hypothetical protein D0Y65_001814 [Glycine soja]
Glyma.06G178600.Wm82.a4.v1	3.18	11.19	-1.8058	0.0379	Down	yes	transcription factor MYB86 [Glycine max]|KRH54334.1 hypothetical protein GLYMA_06G178600 [Glycine max]
Glyma.13G158100.Wm82.a4.v1	16.27	145.34	-3.1614	0.038012	Down	yes	hypothetical protein GLYMA_13G158100 [Glycine max]
Glyma.13G054300.Wm82.a4.v1	480.43	1783.93	-1.8928	0.03813	Down	yes	FERONIA receptor-like kinase precursor [Glycine max]|ACM89472.1 FERONIA receptor-like kinase [Glycine max]|KRH18364.1 hypothetical protein GLYMA_13G054300 [Glycine max]
Glyma.13G006700.Wm82.a4.v1	25.43	59.94	-1.2324	0.038191	Down	yes	nudix hydrolase 2 [Glycine max]|KRH17670.1 hypothetical protein GLYMA_13G006700 [Glycine max]
Glyma.03G160400.Wm82.a4.v1	12.8	86.61	-2.761	0.03829	Down	yes	uncharacterized protein LOC100813772 precursor [Glycine max]|ACU20714.1 unknown [Glycine max]|KHN10719.1 hypothetical protein glysoja_019150 [Glycine soja]|KRH67329.1 hypothetical protein GLYMA_03G160400 [Glycine max]|RZC20923.1 hypothetical protein D0Y65_007320 [Glycine soja]
Glyma.13G285400.Wm82.a4.v1	268.37	1354.42	-2.3356	0.038409	Down	yes	chitin-inducible gibberellin-responsive protein 1 [Glycine max]|XP_028191541.1 chitin-inducible gibberellin-responsive protein 1-like [Glycine soja]|KHN36746.1 Chitin-inducible gibberellin-responsive protein 1 [Glycine soja]|KRH22210.1 hypothetical protein GLYMA_13G285400 [Glycine max]|RZB83339.1 Chitin-inducible gibberellin-responsive protein 1 isoform A [Glycine soja]|RZB83340.1 Chitin-inducibl…
Glyma.09G081600.Wm82.a4.v1	1.92	8.14	-2.1099	0.038662	Down	yes	E3 ubiquitin-protein ligase, partial [Glycine soja]
Glyma.09G284400.Wm82.a4.v1	4.73	15.32	-1.7185	0.038697	Down	yes	peroxidase 5 [Glycine max]|KRH40903.1 hypothetical protein GLYMA_09G284400 [Glycine max]
Glyma.03G201100.Wm82.a4.v1	79.79	436.14	-2.4509	0.038883	Down	yes	uncharacterized protein LOC100793725 [Glycine max]|ACU20600.1 unknown [Glycine max]|KRH67992.1 hypothetical protein GLYMA_03G201100 [Glycine max]
Glyma.06G129900.Wm82.a4.v1	3.18	11.65	-1.8629	0.038869	Down	yes	protein RKD4 [Glycine max]|XP_028236125.1 protein RKD4-like [Glycine soja]|KRH53516.1 hypothetical protein GLYMA_06G129900 [Glycine max]|RZC07250.1 Protein RKD4 [Glycine soja]
Glyma.08G018000.Wm82.a4.v1	331.75	1275.41	-1.9429	0.038936	Down	yes	1-aminocyclopropane-1-carboxylate synthase [Glycine max]|XP_028242615.1 1-aminocyclopropane-1-carboxylate synthase-like [Glycine soja]|KRH41241.1 hypothetical protein GLYMA_08G018000 [Glycine max]|RZB94802.1 1-aminocyclopropane-1-carboxylate synthase [Glycine soja]
Glyma.12G197900.Wm82.a4.v1	7.69	28.26	-1.8754	0.03898	Down	yes	calcium-binding protein KIC [Glycine max]|XP_028194511.1 calcium-binding protein KIC-like [Glycine soja]|KHN25754.1 Calcium-binding protein KIC [Glycine soja]|KRH26856.1 hypothetical protein GLYMA_12G197900 [Glycine max]|RZB76744.1 Calcium-binding protein KIC [Glycine soja]
Glyma.04G230000.Wm82.a4.v1	0	3.66	-4.3736	0.039043	Down	yes	uncharacterized protein LOC100527213 precursor [Glycine max]|ACU16265.1 unknown [Glycine max]|KHN19547.1 hypothetical protein glysoja_027804 [Glycine soja]|KRH64322.1 hypothetical protein GLYMA_04G230000 [Glycine max]
Glyma.08G147100.Wm82.a4.v1	15.95	33.92	-1.0767	0.039145	Down	yes	hypothetical protein GLYMA_08G147100 [Glycine max]|KRH43396.1 hypothetical protein GLYMA_08G147100 [Glycine max]|RZB96954.1 Protein IDA-LIKE 2 [Glycine soja]
Glyma.19G160100.Wm82.a4.v1	1.7	9.26	-2.4803	0.039202	Down	yes	Calmodulin-like 11, putative [Theobroma cacao]
Glyma.18G247650.Wm82.a4.v1	7.75	22.38	-1.5097	0.039339	Down	yes	uncharacterized protein LOC100500285 [Glycine max]|ACU15320.1 unknown [Glycine max]
Glyma.18G293100.Wm82.a4.v1	12.77	26.15	-1.0387	0.039379	Down	yes	protein DETOXIFICATION 14 [Glycine max]|KRH01698.1 hypothetical protein GLYMA_18G293100 [Glycine max]
Glyma.02G089500.Wm82.a4.v1	30.75	84.81	-1.4628	0.039442	Down	yes	uncharacterized protein LOC100527161 [Glycine max]|XP_028200590.1 uncharacterized protein LOC114384940 [Glycine soja]|ACU16211.1 unknown [Glycine max]|KRH70415.1 hypothetical protein GLYMA_02G089500 [Glycine max]|RZC24066.1 hypothetical protein D0Y65_003388 [Glycine soja]
Glyma.15G145700.Wm82.a4.v1	2.07	12.97	-2.6789	0.039464	Down	yes	class-10 pathogenesis-related protein 1 [Glycine max]|XP_028203520.1 pathogenesis-related protein 10-like [Glycine soja]|KHN14644.1 Class-10 pathogenesis-related protein 1 [Glycine soja]|KRH12011.1 hypothetical protein GLYMA_15G145700 [Glycine max]|RZB64640.1 Class-10 pathogenesis-related protein 1 [Glycine soja]
Glyma.06G300400.Wm82.a4.v1	0.88	9.93	-3.4385	0.039526	Down	yes	Transcription factor MYB14 isoform B [Glycine soja]
Glyma.02G024200.Wm82.a4.v1	585.71	1805.05	-1.6238	0.039671	Down	yes	uncharacterized protein LOC100797561 [Glycine max]|XP_028193824.1 uncharacterized protein LOC114379376 [Glycine soja]|KRH69396.1 hypothetical protein GLYMA_02G024200 [Glycine max]|RZC23068.1 hypothetical protein D0Y65_002762 [Glycine soja]
Glyma.06G307900.Wm82.a4.v1	4.21	13.71	-1.7177	0.039685	Down	yes	cellulose synthase-like protein H1 isoform X1 [Glycine max]|RZC09864.1 Cellulose synthase-like protein H1 [Glycine soja]
Glyma.13G031800.Wm82.a4.v1	2.88	11.29	-1.9635	0.039703	Down	yes	probable receptor-like protein kinase At1g11050 [Glycine max]|XP_028196131.1 probable receptor-like protein kinase At1g11050 [Glycine soja]|RZB70653.1 putative receptor-like protein kinase [Glycine soja]
Glyma.02G219700.Wm82.a4.v1	23.99	50.26	-1.0606	0.039886	Down	yes	putative methylesterase [Glycine max]|XP_028213719.1 methylesterase 17-like [Glycine soja]|KRH72554.1 hypothetical protein GLYMA_02G219700 [Glycine max]|RZC26162.1 Methylesterase 17 [Glycine soja]
Glyma.05G143400.Wm82.a4.v1	127.45	470.43	-1.884	0.039914	Down	yes	uncharacterized protein LOC100786682 isoform X1 [Glycine max]|XP_028232632.1 uncharacterized protein LOC114412788 isoform X1 [Glycine soja]|KHN46051.1 hypothetical protein glysoja_030052 [Glycine soja]|KRH58700.1 hypothetical protein GLYMA_05G143400 [Glycine max]|RZC12423.1 hypothetical protein D0Y65_012288 [Glycine soja]
Glyma.03G222400.Wm82.a4.v1	24.31	50.41	-1.0419	0.040005	Down	yes	uncharacterized protein LOC114407456 [Glycine soja]|KHN14154.1 hypothetical protein glysoja_028552 [Glycine soja]|RZC21930.1 hypothetical protein D0Y65_007908 [Glycine soja]
Glyma.09G130500.Wm82.a4.v1	9.32	102.87	-3.4709	0.04027	Down	yes	heavy metal-associated isoprenylated plant protein 39 [Glycine max]|XP_028180155.1 heavy metal-associated isoprenylated plant protein 39-like [Glycine soja]|KHN42455.1 hypothetical protein glysoja_033923 [Glycine soja]|KRH38361.1 hypothetical protein GLYMA_09G130500 [Glycine max]
Glyma.08G307600.Wm82.a4.v1	187.55	378.39	-1.0115	0.040374	Down	yes	aspartyl protease family protein 2 [Glycine max]|XP_028245868.1 aspartyl protease family protein 2-like [Glycine soja]|KRH46018.1 hypothetical protein GLYMA_08G307600 [Glycine max]|RZB99635.1 Aspartyl protease family protein 2 [Glycine soja]
Glyma.12G220300.Wm82.a4.v1	3.33	12.22	-1.8443	0.04049	Down	yes	uncharacterized protein LOC100803458 [Glycine max]|XP_028194045.1 uncharacterized protein LOC114379566 [Glycine soja]|KHN28026.1 hypothetical protein glysoja_007758 [Glycine soja]|KRH27184.1 hypothetical protein GLYMA_12G220300 [Glycine max]|RZB77062.1 hypothetical protein D0Y65_035150 [Glycine soja]
Glyma.17G048900.Wm82.a4.v1	1063.79	5018.88	-2.2382	0.040523	Down	yes	kinase-like protein [Glycine max]|XP_028211092.1 serine/threonine-protein kinase RIPK-like [Glycine soja]|ACM89494.1 kinase-like protein [Glycine max]|KHN17726.1 Putative receptor-like protein kinase [Glycine soja]|KRH02603.1 hypothetical protein GLYMA_17G048900 [Glycine max]|RZB55277.1 Serine/threonine-protein kinase RIPK [Glycine soja]
Glyma.18G202600.Wm82.a4.v1	435.64	1297.38	-1.5743	0.040774	Down	yes	omega-3 fatty acid desaturase [Glycine max]|XP_028212167.1 omega-3 fatty acid desaturase, chloroplastic [Glycine soja]|KHN20307.1 Omega-3 fatty acid desaturase, chloroplastic [Glycine soja]|KRH00263.1 hypothetical protein GLYMA_18G202600 [Glycine max]|RZB52875.1 Omega-3 fatty acid desaturase, chloroplastic [Glycine soja]
Glyma.03G226800.Wm82.a4.v1	19.86	47.91	-1.2634	0.040994	Down	yes	Cytochrome P450 72A68 isoform B [Glycine soja]
Glyma.13G158200.Wm82.a4.v1	296.75	968.21	-1.7059	0.040979	Down	yes	Stellacyanin [Glycine soja]
Glyma.10G224500.Wm82.a4.v1	311	1419.66	-2.1906	0.041101	Down	yes	uncharacterized protein LOC100780049 [Glycine max]|XP_028185257.1 uncharacterized protein LOC114372065 [Glycine soja]|KHN17011.1 hypothetical protein glysoja_011485 [Glycine soja]|KRH35139.1 hypothetical protein GLYMA_10G224500 [Glycine max]|RZB88595.1 hypothetical protein D0Y65_027826 [Glycine soja]
Glyma.17G106500.Wm82.a4.v1	0.37	3.9	-3.5017	0.041168	Down	yes	uncharacterized protein LOC112999952 [Glycine max]|KHN18609.1 hypothetical protein glysoja_007022 [Glycine soja]|KRH03578.1 hypothetical protein GLYMA_17G106500 [Glycine max]|RZB56289.1 hypothetical protein D0Y65_045465 [Glycine soja]
Glyma.02G196301.Wm82.a4.v1	0.29	6.74	-4.2929	0.041245	Down	yes	E3 ubiquitin-protein ligase PUB24-like [Glycine soja]|RZC25786.1 E3 ubiquitin-protein ligase PUB24 [Glycine soja]
Glyma.15G109500.Wm82.a4.v1	139.92	656.02	-2.2294	0.041381	Down	yes	probable F-box protein At4g22030 [Glycine max]|XP_028203045.1 probable F-box protein At4g22030 [Glycine soja]|KRH11462.1 hypothetical protein GLYMA_15G109500 [Glycine max]|RZB64066.1 putative F-box protein [Glycine soja]
Glyma.20G164600.Wm82.a4.v1	24.16	50.43	-1.0562	0.041377	Down	yes	hevamine-A [Glycine max]|KRG91616.1 hypothetical protein GLYMA_20G164600 [Glycine max]
Glyma.19G196400.Wm82.a4.v1	557.44	1939.22	-1.7986	0.041643	Down	yes	hypothetical protein GLYMA_19G196400 [Glycine max]|RZB48775.1 putative F-box protein [Glycine soja]
Glyma.03G074600.Wm82.a4.v1	11.39	33.63	-1.5639	0.041697	Down	yes	hypothetical protein GLYMA_03G074600 [Glycine max]
Glyma.13G166900.Wm82.a4.v1	2.21	8.54	-1.936	0.042067	Down	yes	G-type lectin S-receptor-like serine/threonine-protein kinase LECRK2 [Glycine soja]
Glyma.16G169900.Wm82.a4.v1	0.59	5.48	-3.1477	0.042202	Down	yes	hypothetical protein GLYMA_16G169900 [Glycine max]
Glyma.17G173000.Wm82.a4.v1	63.66	156.31	-1.2955	0.042225	Down	yes	mitogen-activated protein kinase kinase kinase 2-like [Glycine max]|XP_028209337.1 mitogen-activated protein kinase kinase kinase 17-like [Glycine soja]|AEO14878.1 rsmv23 protein [Glycine max]|KHN19401.1 Serine/threonine-protein kinase BCK1/SLK1/SSP31 [Glycine soja]|KRH04602.1 hypothetical protein GLYMA_17G173000 [Glycine max]|RZB57312.1 Mitogen-activated protein kinase kinase kinase 17 [Glycine …
Glyma.02G234200.Wm82.a4.v1	6.95	26.58	-1.9256	0.042423	Down	yes	peroxidase 4 [Glycine max]|XP_028215025.1 peroxidase 4-like [Glycine soja]|KHN46096.1 Peroxidase 4 [Glycine soja]|KRH72792.1 hypothetical protein GLYMA_02G234200 [Glycine max]|RZC26390.1 Peroxidase 4 [Glycine soja]
Glyma.06G175100.Wm82.a4.v1	314.43	989.09	-1.6533	0.042461	Down	yes	leucine-rich repeat receptor-like serine/threonine/tyrosine-protein kinase SOBIR1 [Glycine max]|XP_028237008.1 leucine-rich repeat receptor-like serine/threonine/tyrosine-protein kinase SOBIR1 [Glycine soja]|KRH54282.1 hypothetical protein GLYMA_06G175100 [Glycine max]|RZC08043.1 Leucine-rich repeat receptor-like serine/threonine/tyrosine-protein kinase SOBIR1 [Glycine soja]
Glyma.03G201302.Wm82.a4.v1	2	8.4	-2.0944	0.042696	Down	yes	NDR1/HIN1-like protein 10 [Glycine max]
Glyma.06G187000.Wm82.a4.v1	169.41	610.8	-1.8502	0.042684	Down	yes	two-component response regulator ARR6-like [Glycine soja]|RZC08221.1 Two-component response regulator ARR6 isoform A [Glycine soja]
Glyma.13G157400.Wm82.a4.v1	464.84	2477.27	-2.414	0.042719	Down	yes	uncharacterized protein LOC100804202 [Glycine max]|XP_028188018.1 uncharacterized protein LOC114374556 [Glycine soja]|KHN22109.1 hypothetical protein glysoja_033423 [Glycine soja]|KRH20118.1 hypothetical protein GLYMA_13G157400 [Glycine max]|RZB81260.1 hypothetical protein D0Y65_030833 [Glycine soja]
Glyma.19G031300.Wm82.a4.v1	6.2	16.69	-1.4194	0.042772	Down	yes	hypothetical protein glysoja_044093 [Glycine soja]
Glyma.05G149951.Wm82.a4.v1	0	4.05	-4.5306	0.042934	Down	yes	protein transport protein SEC23 isoform X1 [Vigna radiata var. radiata]
Glyma.12G148300.Wm82.a4.v1	46.58	118.91	-1.3514	0.043354	Down	yes	uncharacterized protein LOC100810234 [Glycine max]|XP_028193769.1 uncharacterized protein LOC114379326 [Glycine soja]|KHN19958.1 hypothetical protein glysoja_043629 [Glycine soja]|KRH26048.1 hypothetical protein GLYMA_12G148300 [Glycine max]|RZB75915.1 hypothetical protein D0Y65_034424 [Glycine soja]
Glyma.19G174000.Wm82.a4.v1	0.59	7.87	-3.6754	0.043363	Down	yes	C2H2-type zinc finger protein [Glycine max]|XP_028217848.1 zinc finger protein ZAT11-like [Glycine soja]|KHN02412.1 Zinc finger protein ZAT11-like protein [Glycine soja]|KRG95848.1 hypothetical protein GLYMA_19G174000 [Glycine max]|RZB48409.1 Zinc finger protein ZAT11 [Glycine soja]
Glyma.01G014000.Wm82.a4.v1	139.66	526	-1.9127	0.043471	Down	yes	cellulose synthase-like protein D2 [Glycine max]|XP_025981375.1 cellulose synthase-like protein D2 [Glycine max]|KRH74337.1 hypothetical protein GLYMA_01G014000 [Glycine max]|KRH74338.1 hypothetical protein GLYMA_01G014000 [Glycine max]|KRH74339.1 hypothetical protein GLYMA_01G014000 [Glycine max]|KRH74340.1 hypothetical protein GLYMA_01G014000 [Glycine max]
Glyma.03G184900.Wm82.a4.v1	5.84	19.36	-1.7269	0.043473	Down	yes	Heparan-alpha-glucosaminide N-acetyltransferase [Glycine soja]
Glyma.08G180300.Wm82.a4.v1	15.15	43.59	-1.5222	0.043955	Down	yes	hypothetical protein GLYMA_08G180300 [Glycine max]|RZB97482.1 Chaperone protein dnaJ 20, chloroplastic [Glycine soja]
Glyma.17G046000.Wm82.a4.v1	20.68	59.6	-1.5222	0.043965	Down	yes	auxin-responsive protein SAUR78 [Glycine max]|KRH02561.1 hypothetical protein GLYMA_17G046000 [Glycine max]
Glyma.08G147600.Wm82.a4.v1	14.78	31.32	-1.0727	0.044304	Down	yes	protein MKS1 [Glycine max]|XP_028246980.1 protein MKS1-like [Glycine soja]|KRH43402.1 hypothetical protein GLYMA_08G147600 [Glycine max]|RZB96958.1 Protein MKS1 [Glycine soja]
Glyma.04G066600.Wm82.a4.v1	68.41	143.69	-1.0693	0.044485	Down	yes	hypothetical protein glysoja_032319 [Glycine soja]
Glyma.10G251200.Wm82.a4.v1	4.96	14.86	-1.612	0.044485	Down	yes	polyadenylation and cleavage factor homolog 4 [Glycine max]
Glyma.14G051550.Wm82.a4.v1	0.3	4.15	-3.6009	0.04441	Down	yes	Heavy metal-associated isoprenylated plant protein 16 [Glycine soja]
Glyma.19G195800.Wm82.a4.v1	3.03	14.5	-2.2777	0.044494	Down	yes	NAC domain-containing protein 90 [Glycine max]|XP_028217568.1 NAC domain-containing protein 90-like [Glycine soja]|KHN02203.1 NAC domain-containing protein 90 [Glycine soja]|KRG96208.1 hypothetical protein GLYMA_19G195800 [Glycine max]|RZB48763.1 NAC domain-containing protein 90 isoform A [Glycine soja]
Glyma.10G273200.Wm82.a4.v1	4.29	16.07	-1.8777	0.044662	Down	yes	hypothetical protein GLYMA_10G273200 [Glycine max]|RZB89391.1 hypothetical protein D0Y65_028299 [Glycine soja]
Glyma.12G047800.Wm82.a4.v1	0.89	5.73	-2.6141	0.044671	Down	yes	LOW QUALITY PROTEIN: hypothetical protein GLYMA_12G047800 [Glycine max]
Glyma.20G124200.Wm82.a4.v1	185.26	1023.83	-2.4665	0.044651	Down	yes	uncharacterized protein LOC100792170 [Glycine max]|XP_028220601.1 uncharacterized protein LOC114402287 [Glycine soja]|KRG90955.1 hypothetical protein GLYMA_20G124200 [Glycine max]|RZB43594.1 hypothetical protein D0Y65_053912 [Glycine soja]
Glyma.12G062000.Wm82.a4.v1	11.9	26.64	-1.1746	0.045027	Down	yes	hypothetical protein GLYMA_12G062000 [Glycine max]
Glyma.15G168800.Wm82.a4.v1	11.75	28.29	-1.2535	0.045211	Down	yes	homeobox-leucine zipper protein HOX17 [Glycine max]|ALA09196.1 homeodomain/HOMEOBOX transcription factor, partial [Glycine max]|KRH12370.1 hypothetical protein GLYMA_15G168800 [Glycine max]
Glyma.01G091400.Wm82.a4.v1	2.81	10.23	-1.8378	0.045342	Down	yes	chalcone synthase 6 [Glycine max]|XP_028234311.1 chalcone synthase 6 [Glycine soja]|KRH75544.1 hypothetical protein GLYMA_01G091400 [Glycine max]|RZC29157.1 Chalcone synthase 6 [Glycine soja]
Glyma.03G107900.Wm82.a4.v1	43.95	111.05	-1.3357	0.045371	Down	yes	hypothetical protein GLYMA_03G107900 [Glycine max]
Glyma.13G065601.Wm82.a4.v1	0	2.86	-4.0175	0.045403	Down	yes	uncharacterized protein LOC100802042 [Glycine max]|ACU23603.1 unknown [Glycine max]|KRG93477.1 hypothetical protein GLYMA_19G019000 [Glycine max]
Glyma.03G134000.Wm82.a4.v1	12.7	29.09	-1.1694	0.045607	Down	yes	Proteasome subunit beta type-1 [Glycine soja]|RZC20492.1 Proteasome subunit beta type-1 isoform B [Glycine soja]
Glyma.10G079700.Wm82.a4.v1	194.02	778.88	-2.0052	0.045579	Down	yes	NDR1/HIN1-like protein 10 [Glycine max]|KRH32833.1 hypothetical protein GLYMA_10G079700 [Glycine max]
Glyma.16G016551.Wm82.a4.v1	59.2	141.99	-1.2609	0.045676	Down	yes	LINE-1 retrotransposable element ORF2 protein isoform A [Glycine soja]|RZC28958.1 LINE-1 retrotransposable element ORF2 protein isoform B [Glycine soja]
Glyma.01G175800.Wm82.a4.v1	103.72	223.16	-1.105	0.045851	Down	yes	hypothetical protein D0Y65_001851 [Glycine soja]
Glyma.12G022700.Wm82.a4.v1	110.27	421.46	-1.9344	0.045778	Down	yes	NAC domain protein NAC6 [Glycine max]|XP_028195212.1 NAC domain-containing protein 22-like [Glycine soja]|KHN05484.1 Putative NAC domain-containing protein 94 [Glycine soja]|KRH24118.1 hypothetical protein GLYMA_12G022700 [Glycine max]|RZB73886.1 NAC domain-containing protein 22 [Glycine soja]
Glyma.U031424.Wm82.a4.v1	3.91	13.51	-1.7745	0.045861	Down	yes	hypothetical protein GLYMA_14G054300 [Glycine max]
Glyma.16G059300.Wm82.a4.v1	4.36	13.56	-1.6615	0.045882	Down	yes	putative calcium-binding protein CML23 [Glycine max]|XP_028206824.1 putative calcium-binding protein CML23 [Glycine soja]|KHN10821.1 Putative calcium-binding protein CML19 [Glycine soja]|KRH06981.1 hypothetical protein GLYMA_16G059300 [Glycine max]|RZB59791.1 putative calcium-binding protein CML19 [Glycine soja]
Glyma.20G030700.Wm82.a4.v1	9.89	23.44	-1.2414	0.045881	Down	yes	uncharacterized protein LOC100792361 [Glycine max]|KRG89546.1 hypothetical protein GLYMA_20G030700 [Glycine max]
Glyma.13G053800.Wm82.a4.v1	257.91	1004.04	-1.9609	0.046345	Down	yes	receptor-like protein kinase FERONIA isoform X1 [Glycine max]
Glyma.03G134800.Wm82.a4.v1	37.4	100.04	-1.4155	0.046433	Down	yes	protein O-linked-mannose beta-1,4-N-acetylglucosaminyltransferase 2 [Glycine max]|KRH66896.1 hypothetical protein GLYMA_03G134800 [Glycine max]
Glyma.08G366800.Wm82.a4.v1	0.89	5.52	-2.5724	0.046529	Down	yes	hypothetical protein GLYMA_08G366800 [Glycine max]
Glyma.16G136200.Wm82.a4.v1	1.92	8.14	-2.0831	0.04653	Down	yes	TMV resistance protein N [Glycine soja]
Glyma.08G260500.Wm82.a4.v1	108.93	496.43	-2.1881	0.046697	Down	yes	unknown [Glycine max]
Glyma.01G030300.Wm82.a4.v1	79.19	284.55	-1.8458	0.046796	Down	yes	protein bfr2 [Glycine max]|XP_028229304.1 protein bfr2-like [Glycine soja]|KRH74592.1 hypothetical protein GLYMA_01G030300 [Glycine max]|RZC28233.1 hypothetical protein D0Y65_000302 [Glycine soja]
Glyma.03G201550.Wm82.a4.v1	20.04	104.8	-2.3904	0.046781	Down	yes	syringolide-induced protein B13-1-9 [Glycine max]|XP_028226097.1 NDR1/HIN1-like protein 10 [Glycine soja]|BAB86894.1 syringolide-induced protein B13-1-9 [Glycine max]|KHN33159.1 Putative syntaxin-24 [Glycine soja]|RZC21587.1 NDR1/HIN1-like protein 10 [Glycine soja]
Glyma.15G042400.Wm82.a4.v1	57.17	132.45	-1.2096	0.04693	Down	yes	exocyst complex component EXO70H1 [Glycine max]|KRH10327.1 hypothetical protein GLYMA_15G042400 [Glycine max]
Glyma.11G054500.Wm82.a4.v1	77.72	156.8	-1.0086	0.046981	Down	yes	caffeoyl-CoA O-methyltransferase 5 isoform X1 [Glycine max]|XP_028188462.1 caffeoyl-CoA O-methyltransferase 5-like [Glycine soja]|KHN42093.1 Caffeoyl-CoA O-methyltransferase 2 [Glycine soja]|KRH28451.1 hypothetical protein GLYMA_11G054500 [Glycine max]|RZB78486.1 Caffeoyl-CoA O-methyltransferase 2 [Glycine soja]
Glyma.16G173000.Wm82.a4.v1	112.22	411.3	-1.8737	0.047016	Down	yes	acidic endochitinase-like precursor [Glycine max]|ACU21507.1 unknown [Glycine max]
Glyma.13G361200.Wm82.a4.v1	3.84	12.02	-1.6535	0.047076	Down	yes	AUX/IAA family protein [Glycine max]|KRH23505.1 hypothetical protein GLYMA_13G361200 [Glycine max]
Glyma.15G252600.Wm82.a4.v1	12.92	27.02	-1.0617	0.047803	Down	yes	Leucine-rich repeat receptor-like serine/threonine-protein kinase isoform A [Glycine soja]
Glyma.10G169300.Wm82.a4.v1	211.25	1051.69	-2.3157	0.047914	Down	yes	hypothetical protein GLYMA_10G169300 [Glycine max]
Glyma.13G127300.Wm82.a4.v1	101.29	368.85	-1.8643	0.048053	Down	yes	xyloglucan galactosyltransferase MUR3 [Glycine max]|XP_006594056.1 xyloglucan galactosyltransferase MUR3 [Glycine max]|KRH19629.1 hypothetical protein GLYMA_13G127300 [Glycine max]|KRH19630.1 hypothetical protein GLYMA_13G127300 [Glycine max]
Glyma.13G346700.Wm82.a4.v1	10.41	32.23	-1.6214	0.048016	Down	yes	unknown [Glycine max]
Glyma.14G030000.Wm82.a4.v1	90.22	209.7	-1.2154	0.047979	Down	yes	ribosomal protein L18aB-like protein isoform X1 [Glycine max]
Glyma.19G026000.Wm82.a4.v1	2.59	9.33	-1.8527	0.048094	Down	yes	ethylene-responsive transcription factor ERN2 [Glycine max]|XP_028217592.1 ethylene-responsive transcription factor ERN2-like [Glycine soja]|KRG93579.1 hypothetical protein GLYMA_19G026000 [Glycine max]|RZB46165.1 Ethylene-responsive transcription factor ERN1 [Glycine soja]
Glyma.04G020700.Wm82.a4.v1	224.52	1033.76	-2.2032	0.048387	Down	yes	syringolide-induced protein 14-1-1 [Glycine max]|XP_028227427.1 uncharacterized protein At1g76070-like [Glycine soja]|BAB86891.1 syringolide-induced protein 14-1-1 [Glycine max]|ACU19824.1 unknown [Glycine max]|KHN45960.1 Hypothetical protein glysoja_023183 [Glycine soja]|KRH60981.1 hypothetical protein GLYMA_04G020700 [Glycine max]|RZC14614.1 hypothetical protein D0Y65_008526 [Glycine soja]
Glyma.04G223300.Wm82.a4.v1	359.21	1020.63	-1.5064	0.048407	Down	yes	WRKY transcription factor 58 [Glycine max]|XP_028229811.1 WRKY DNA-binding transcription factor 70-like [Glycine soja]|ABY84662.1 transcription factor [Glycine max]|ALA09255.1 WRKY transcription factor [Glycine max]|KRH64216.1 hypothetical protein GLYMA_04G223300 [Glycine max]|DAA80461.1 TPA_inf: transcription factor WRKY58 [Glycine max]|RZC17806.1 putative WRKY transcription factor 70 [Glycine s…
Glyma.15G077100.Wm82.a4.v1	249.99	1005.17	-2.0076	0.048579	Down	yes	ethylene-responsive transcription factor 4 [Glycine max]|ALA09113.1 AP2-EREBP transcription factor, partial [Glycine max]|KRH10927.1 hypothetical protein GLYMA_15G077100 [Glycine max]
Glyma.16G174700.Wm82.a4.v1	1.4	9.3	-2.7847	0.048699	Down	yes	receptor-like protein EIX2 isoform X1 [Glycine max]|XP_006599523.2 receptor-like protein EIX2 isoform X1 [Glycine max]
Glyma.17G065400.Wm82.a4.v1	16.64	95.41	-2.5206	0.048707	Down	yes	probable xyloglucan endotransglucosylase/hydrolase protein 23 [Glycine max]|XP_028209954.1 probable xyloglucan endotransglucosylase/hydrolase protein 23 [Glycine soja]|KHN17576.1 Putative xyloglucan endotransglucosylase/hydrolase protein 23 [Glycine soja]|KRH02895.1 hypothetical protein GLYMA_17G065400 [Glycine max]|RZB55567.1 putative xyloglucan endotransglucosylase/hydrolase protein 23 [Glycine…
Glyma.03G248900.Wm82.a4.v1	46.06	188.64	-2.0346	0.048935	Down	yes	hypothetical protein glysoja_035587 [Glycine soja]|KRH68765.1 hypothetical protein GLYMA_03G248900 [Glycine max]|RZC22382.1 hypothetical protein D0Y65_008165 [Glycine soja]
Glyma.12G238300.Wm82.a4.v1	13.3	37.8	-1.5058	0.049019	Down	yes	hypothetical protein GLYMA_12G238300 [Glycine max]
Glyma.17G065300.Wm82.a4.v1	271.27	1448.73	-2.417	0.049053	Down	yes	probable xyloglucan endotransglucosylase/hydrolase protein 23 [Glycine max]|XP_028209769.1 probable xyloglucan endotransglucosylase/hydrolase protein 23 [Glycine soja]|KRH02894.1 hypothetical protein GLYMA_17G065300 [Glycine max]|RZB55566.1 putative xyloglucan endotransglucosylase/hydrolase protein 23 [Glycine soja]
Glyma.13G095800.Wm82.a4.v1	34.48	72.71	-1.0721	0.04924	Down	yes	beta-1,3-galactosyltransferase 6 [Glycine max]|KRH19013.1 hypothetical protein GLYMA_13G095800 [Glycine max]
Glyma.05G175000.Wm82.a4.v1	145.85	705.42	-2.2743	0.049447	Down	yes	uncharacterized protein LOC100787062 isoform X1 [Glycine max]|KRH59271.1 hypothetical protein GLYMA_05G175000 [Glycine max]
Glyma.04G078400.Wm82.a4.v1	151.21	316.57	-1.0643	0.049744	Down	yes	calcium binding domain-containing protein [Glycine max]|XP_028228164.1 probable calcium-binding protein CML43 [Glycine soja]|ACU16845.1 unknown [Glycine max]|KHN10247.1 Putative calcium-binding protein CML43 [Glycine soja]|KRH61981.1 hypothetical protein GLYMA_04G078400 [Glycine max]|RZC15580.1 putative calcium-binding protein CML43 [Glycine soja]
Glyma.07G266500.Wm82.a4.v1	828.4	3197.37	-1.9485	0.049758	Down	yes	uncharacterized protein LOC100792931 [Glycine max]|XP_014632837.1 uncharacterized protein LOC100792931 isoform X1 [Glycine max]|XP_028241922.1 scarecrow-like protein 13 [Glycine soja]|XP_028241923.1 scarecrow-like protein 13 [Glycine soja]|ACU22951.1 unknown [Glycine max]|KRH51174.1 hypothetical protein GLYMA_07G266500 [Glycine max]|KRH51175.1 hypothetical protein GLYMA_07G266500 [Glycine max]|RZ…
Glyma.14G104400.Wm82.a4.v1	0.59	6.05	-3.2773	0.049734	Down	yes	Peroxidase 46 isoform B, partial [Glycine soja]
Glyma.06G061900.Wm82.a4.v1	48.69	224.69	-2.2066	0.0498	Down	yes	WRKY transcription factor 17 [Glycine max]|XP_028235171.1 probable WRKY transcription factor 40 [Glycine soja]|ACU20206.1 unknown [Glycine max]|KHN07023.1 Putative WRKY transcription factor 40 [Glycine soja]|RZC06058.1 putative WRKY transcription factor 40 [Glycine soja]
Glyma.04G149300.Wm82.a4.v1	244.09	514.92	-1.0762	0.049924	Down	yes	3-ketoacyl-CoA synthase 11 [Glycine max]|XP_028228891.1 3-ketoacyl-CoA synthase 11-like [Glycine soja]|KRH63016.1 hypothetical protein GLYMA_04G149300 [Glycine max]|RZC16619.1 3-ketoacyl-CoA synthase 11 [Glycine soja]
Glyma.10G274300.Wm82.a4.v1	8.13	21.17	-1.3812	0.049898	Down	yes	zinc finger protein CONSTANS-LIKE 16-like [Glycine max]|AEF12204.1 CONSTANS-like zinc finger protein [Glycine max]|KRH35955.1 hypothetical protein GLYMA_10G274300 [Glycine max]
Glyma.16G041700.Wm82.a4.v1	2.88	9.71	-1.7677	0.049887	Down	yes	photosynthetic NDH subunit of subcomplex B 2, chloroplastic [Glycine max]|XP_028205601.1 photosynthetic NDH subunit of subcomplex B 2, chloroplastic-like [Glycine soja]|KHN46783.1 hypothetical protein glysoja_015034 [Glycine soja]|KRH06718.1 hypothetical protein GLYMA_16G041700 [Glycine max]|RZB59525.1 Photosynthetic NDH subunit of subcomplex B 2, chloroplastic [Glycine soja]
