# Supplementary material for: Transcriptome Sequencing Analysis of Root in Soybean Responding to Mn Poisoning
Source: Int J Mol Sci. 2023 Aug 12;24(16):12727. doi: 10.3390/ijms241612727 (PMC10454639; doi:10.3390/ijms241612727)
Supplement: Supplementary file 1 [file ijms-24-12727-s001.zip › Table S4 GO enrichment analysis-CK roots and 100 μM roots.xlsx]

## Sheet: Sheet1
Table S4 GO enrichment analysis-CK roots and 100 µM Mn roots.
GO_ID	Term	Category	Test	RefAll	geneID	Pvalue	FDR	richFactor
GO:0006950	response to stress	BP	3	233	Glyma.03G143700.Wm82.a4.v1(NP_001241186.1),Glyma.12G214100.Wm82.a4.v1(NP_001235067.1),Glyma.07G090400.Wm82.a4.v1(NP_001238578.1)	0.0331258	0.712861	0.3
GO:0006952	defense response	BP	2	233	Glyma.03G143700.Wm82.a4.v1(NP_001241186.1),Glyma.12G214100.Wm82.a4.v1(NP_001235067.1)	0.0491435	0.712861	0.4
GO:0001101	response to acid chemical	BP	1	233	Glyma.07G090400.Wm82.a4.v1(NP_001238578.1)	0.0772532	0.712861	1
GO:0009415	response to water	BP	1	233	Glyma.07G090400.Wm82.a4.v1(NP_001238578.1)	0.0772532	0.712861	1
GO:0019748	secondary metabolic process	BP	3	233	Glyma.08G174900.Wm82.a4.v1(NP_001238712.2),Glyma.01G135200.Wm82.a4.v1(NP_001304430.1),Glyma.03G143700.Wm82.a4.v1(NP_001241186.1)	0.082261	0.712861	0.214286
GO:0044550	secondary metabolite biosynthetic process	BP	2	233	Glyma.01G135200.Wm82.a4.v1(NP_001304430.1),Glyma.03G143700.Wm82.a4.v1(NP_001241186.1)	0.146832	0.712861	0.222222
GO:0010035	response to inorganic substance	BP	1	233	Glyma.07G090400.Wm82.a4.v1(NP_001238578.1)	0.148846	0.712861	0.5
GO:1901700	response to oxygen-containing compound	BP	1	233	Glyma.07G090400.Wm82.a4.v1(NP_001238578.1)	0.148846	0.712861	0.5
GO:0009058	biosynthetic process	BP	10	233	Glyma.03G256700.Wm82.a4.v1(XP_003521804.1),Glyma.06G027200.Wm82.a4.v1(NP_001236857.1),Glyma.07G057400.Wm82.a4.v1(NP_001242675.2),Glyma.12G022700.Wm82.a4.v1(NP_001236900.2),Glyma.18G213200.Wm82.a4.v1(NP_001237619.1),Glyma.01G091400.Wm82.a4.v1(XP_003516867.1),Glyma.08G109400.Wm82.a4.v1(NP_001337038.1),Glyma.01G135200.Wm82.a4.v1(NP_001304430.1),Glyma.03G143700.Wm82.a4.v1(NP_001241186.1),Glyma.08G109…	0.158946	0.712861	0.103093
GO:0050896	response to stimulus	BP	4	233	Glyma.07G090400.Wm82.a4.v1(NP_001238578.1),Glyma.03G143700.Wm82.a4.v1(NP_001241186.1),Glyma.12G214100.Wm82.a4.v1(NP_001235067.1),Glyma.08G174900.Wm82.a4.v1(NP_001238712.2)	0.186827	0.712861	0.133333
GO:0009812	flavonoid metabolic process	BP	2	233	Glyma.01G091400.Wm82.a4.v1(XP_003516867.1),Glyma.08G109400.Wm82.a4.v1(NP_001337038.1)	0.234504	0.712861	0.166667
GO:0009813	flavonoid biosynthetic process	BP	2	233	Glyma.01G091400.Wm82.a4.v1(XP_003516867.1),Glyma.08G109400.Wm82.a4.v1(NP_001337038.1)	0.234504	0.712861	0.166667
GO:0042221	response to chemical	BP	2	233	Glyma.07G090400.Wm82.a4.v1(NP_001238578.1),Glyma.08G174900.Wm82.a4.v1(NP_001238712.2)	0.264787	0.712861	0.153846
GO:0006355	regulation of transcription, DNA-templated	BP	5	233	Glyma.03G256700.Wm82.a4.v1(XP_003521804.1),Glyma.06G027200.Wm82.a4.v1(NP_001236857.1),Glyma.07G057400.Wm82.a4.v1(NP_001242675.2),Glyma.12G022700.Wm82.a4.v1(NP_001236900.2),Glyma.18G213200.Wm82.a4.v1(NP_001237619.1)	0.285145	0.712861	0.106383
GO:0009889	regulation of biosynthetic process	BP	5	233	Glyma.03G256700.Wm82.a4.v1(XP_003521804.1),Glyma.06G027200.Wm82.a4.v1(NP_001236857.1),Glyma.07G057400.Wm82.a4.v1(NP_001242675.2),Glyma.12G022700.Wm82.a4.v1(NP_001236900.2),Glyma.18G213200.Wm82.a4.v1(NP_001237619.1)	0.285145	0.712861	0.106383
GO:0010468	regulation of gene expression	BP	5	233	Glyma.03G256700.Wm82.a4.v1(XP_003521804.1),Glyma.06G027200.Wm82.a4.v1(NP_001236857.1),Glyma.07G057400.Wm82.a4.v1(NP_001242675.2),Glyma.12G022700.Wm82.a4.v1(NP_001236900.2),Glyma.18G213200.Wm82.a4.v1(NP_001237619.1)	0.285145	0.712861	0.106383
GO:0010556	regulation of macromolecule biosynthetic process	BP	5	233	Glyma.03G256700.Wm82.a4.v1(XP_003521804.1),Glyma.06G027200.Wm82.a4.v1(NP_001236857.1),Glyma.07G057400.Wm82.a4.v1(NP_001242675.2),Glyma.12G022700.Wm82.a4.v1(NP_001236900.2),Glyma.18G213200.Wm82.a4.v1(NP_001237619.1)	0.285145	0.712861	0.106383
GO:0019219	regulation of nucleobase-containing compound metabolic process	BP	5	233	Glyma.03G256700.Wm82.a4.v1(XP_003521804.1),Glyma.06G027200.Wm82.a4.v1(NP_001236857.1),Glyma.07G057400.Wm82.a4.v1(NP_001242675.2),Glyma.12G022700.Wm82.a4.v1(NP_001236900.2),Glyma.18G213200.Wm82.a4.v1(NP_001237619.1)	0.285145	0.712861	0.106383
GO:0019222	regulation of metabolic process	BP	5	233	Glyma.03G256700.Wm82.a4.v1(XP_003521804.1),Glyma.06G027200.Wm82.a4.v1(NP_001236857.1),Glyma.07G057400.Wm82.a4.v1(NP_001242675.2),Glyma.12G022700.Wm82.a4.v1(NP_001236900.2),Glyma.18G213200.Wm82.a4.v1(NP_001237619.1)	0.285145	0.712861	0.106383
GO:0031323	regulation of cellular metabolic process	BP	5	233	Glyma.03G256700.Wm82.a4.v1(XP_003521804.1),Glyma.06G027200.Wm82.a4.v1(NP_001236857.1),Glyma.07G057400.Wm82.a4.v1(NP_001242675.2),Glyma.12G022700.Wm82.a4.v1(NP_001236900.2),Glyma.18G213200.Wm82.a4.v1(NP_001237619.1)	0.285145	0.712861	0.106383
GO:0031326	regulation of cellular biosynthetic process	BP	5	233	Glyma.03G256700.Wm82.a4.v1(XP_003521804.1),Glyma.06G027200.Wm82.a4.v1(NP_001236857.1),Glyma.07G057400.Wm82.a4.v1(NP_001242675.2),Glyma.12G022700.Wm82.a4.v1(NP_001236900.2),Glyma.18G213200.Wm82.a4.v1(NP_001237619.1)	0.285145	0.712861	0.106383
GO:0051171	regulation of nitrogen compound metabolic process	BP	5	233	Glyma.03G256700.Wm82.a4.v1(XP_003521804.1),Glyma.06G027200.Wm82.a4.v1(NP_001236857.1),Glyma.07G057400.Wm82.a4.v1(NP_001242675.2),Glyma.12G022700.Wm82.a4.v1(NP_001236900.2),Glyma.18G213200.Wm82.a4.v1(NP_001237619.1)	0.285145	0.712861	0.106383
GO:0051252	regulation of RNA metabolic process	BP	5	233	Glyma.03G256700.Wm82.a4.v1(XP_003521804.1),Glyma.06G027200.Wm82.a4.v1(NP_001236857.1),Glyma.07G057400.Wm82.a4.v1(NP_001242675.2),Glyma.12G022700.Wm82.a4.v1(NP_001236900.2),Glyma.18G213200.Wm82.a4.v1(NP_001237619.1)	0.285145	0.712861	0.106383
GO:0060255	regulation of macromolecule metabolic process	BP	5	233	Glyma.03G256700.Wm82.a4.v1(XP_003521804.1),Glyma.06G027200.Wm82.a4.v1(NP_001236857.1),Glyma.07G057400.Wm82.a4.v1(NP_001242675.2),Glyma.12G022700.Wm82.a4.v1(NP_001236900.2),Glyma.18G213200.Wm82.a4.v1(NP_001237619.1)	0.285145	0.712861	0.106383
GO:0080090	regulation of primary metabolic process	BP	5	233	Glyma.03G256700.Wm82.a4.v1(XP_003521804.1),Glyma.06G027200.Wm82.a4.v1(NP_001236857.1),Glyma.07G057400.Wm82.a4.v1(NP_001242675.2),Glyma.12G022700.Wm82.a4.v1(NP_001236900.2),Glyma.18G213200.Wm82.a4.v1(NP_001237619.1)	0.285145	0.712861	0.106383
GO:1903506	regulation of nucleic acid-templated transcription	BP	5	233	Glyma.03G256700.Wm82.a4.v1(XP_003521804.1),Glyma.06G027200.Wm82.a4.v1(NP_001236857.1),Glyma.07G057400.Wm82.a4.v1(NP_001242675.2),Glyma.12G022700.Wm82.a4.v1(NP_001236900.2),Glyma.18G213200.Wm82.a4.v1(NP_001237619.1)	0.285145	0.712861	0.106383
GO:2000112	regulation of cellular macromolecule biosynthetic process	BP	5	233	Glyma.03G256700.Wm82.a4.v1(XP_003521804.1),Glyma.06G027200.Wm82.a4.v1(NP_001236857.1),Glyma.07G057400.Wm82.a4.v1(NP_001242675.2),Glyma.12G022700.Wm82.a4.v1(NP_001236900.2),Glyma.18G213200.Wm82.a4.v1(NP_001237619.1)	0.285145	0.712861	0.106383
GO:2001141	regulation of RNA biosynthetic process	BP	5	233	Glyma.03G256700.Wm82.a4.v1(XP_003521804.1),Glyma.06G027200.Wm82.a4.v1(NP_001236857.1),Glyma.07G057400.Wm82.a4.v1(NP_001242675.2),Glyma.12G022700.Wm82.a4.v1(NP_001236900.2),Glyma.18G213200.Wm82.a4.v1(NP_001237619.1)	0.285145	0.712861	0.106383
GO:0009404	toxin metabolic process	BP	1	233	Glyma.08G174900.Wm82.a4.v1(NP_001238712.2)	0.333453	0.769506	0.2
GO:0009407	toxin catabolic process	BP	1	233	Glyma.08G174900.Wm82.a4.v1(NP_001238712.2)	0.333453	0.769506	0.2
GO:0008152	metabolic process	BP	11	233	Glyma.08G174900.Wm82.a4.v1(NP_001238712.2),Glyma.03G256700.Wm82.a4.v1(XP_003521804.1),Glyma.06G027200.Wm82.a4.v1(NP_001236857.1),Glyma.07G057400.Wm82.a4.v1(NP_001242675.2),Glyma.12G022700.Wm82.a4.v1(NP_001236900.2),Glyma.18G213200.Wm82.a4.v1(NP_001237619.1),Glyma.01G091400.Wm82.a4.v1(XP_003516867.1),Glyma.01G135200.Wm82.a4.v1(NP_001304430.1),Glyma.03G143700.Wm82.a4.v1(NP_001241186.1),Glyma.08G109…	0.429181	0.775987	0.0839695
GO:0006575	cellular modified amino acid metabolic process	BP	1	233	Glyma.08G174900.Wm82.a4.v1(NP_001238712.2)	0.434756	0.775987	0.142857
GO:0006749	glutathione metabolic process	BP	1	233	Glyma.08G174900.Wm82.a4.v1(NP_001238712.2)	0.434756	0.775987	0.142857
GO:0009056	catabolic process	BP	1	233	Glyma.08G174900.Wm82.a4.v1(NP_001238712.2)	0.434756	0.775987	0.142857
GO:0009628	response to abiotic stimulus	BP	1	233	Glyma.07G090400.Wm82.a4.v1(NP_001238578.1)	0.434756	0.775987	0.142857
GO:0044248	cellular catabolic process	BP	1	233	Glyma.08G174900.Wm82.a4.v1(NP_001238712.2)	0.434756	0.775987	0.142857
GO:0006351	transcription, DNA-templated	BP	5	233	Glyma.03G256700.Wm82.a4.v1(XP_003521804.1),Glyma.06G027200.Wm82.a4.v1(NP_001236857.1),Glyma.07G057400.Wm82.a4.v1(NP_001242675.2),Glyma.12G022700.Wm82.a4.v1(NP_001236900.2),Glyma.18G213200.Wm82.a4.v1(NP_001237619.1)	0.461324	0.775987	0.0877193
GO:0032774	RNA biosynthetic process	BP	5	233	Glyma.03G256700.Wm82.a4.v1(XP_003521804.1),Glyma.06G027200.Wm82.a4.v1(NP_001236857.1),Glyma.07G057400.Wm82.a4.v1(NP_001242675.2),Glyma.12G022700.Wm82.a4.v1(NP_001236900.2),Glyma.18G213200.Wm82.a4.v1(NP_001237619.1)	0.461324	0.775987	0.0877193
GO:0050794	regulation of cellular process	BP	5	233	Glyma.03G256700.Wm82.a4.v1(XP_003521804.1),Glyma.06G027200.Wm82.a4.v1(NP_001236857.1),Glyma.07G057400.Wm82.a4.v1(NP_001242675.2),Glyma.12G022700.Wm82.a4.v1(NP_001236900.2),Glyma.18G213200.Wm82.a4.v1(NP_001237619.1)	0.461324	0.775987	0.0877193
GO:0097659	nucleic acid-templated transcription	BP	5	233	Glyma.03G256700.Wm82.a4.v1(XP_003521804.1),Glyma.06G027200.Wm82.a4.v1(NP_001236857.1),Glyma.07G057400.Wm82.a4.v1(NP_001242675.2),Glyma.12G022700.Wm82.a4.v1(NP_001236900.2),Glyma.18G213200.Wm82.a4.v1(NP_001237619.1)	0.461324	0.775987	0.0877193
GO:0016070	RNA metabolic process	BP	5	233	Glyma.03G256700.Wm82.a4.v1(XP_003521804.1),Glyma.06G027200.Wm82.a4.v1(NP_001236857.1),Glyma.07G057400.Wm82.a4.v1(NP_001242675.2),Glyma.12G022700.Wm82.a4.v1(NP_001236900.2),Glyma.18G213200.Wm82.a4.v1(NP_001237619.1)	0.479107	0.775987	0.0862069
GO:0090304	nucleic acid metabolic process	BP	5	233	Glyma.03G256700.Wm82.a4.v1(XP_003521804.1),Glyma.06G027200.Wm82.a4.v1(NP_001236857.1),Glyma.07G057400.Wm82.a4.v1(NP_001242675.2),Glyma.12G022700.Wm82.a4.v1(NP_001236900.2),Glyma.18G213200.Wm82.a4.v1(NP_001237619.1)	0.479107	0.775987	0.0862069
GO:0009636	response to toxic substance	BP	1	233	Glyma.08G174900.Wm82.a4.v1(NP_001238712.2)	0.479776	0.775987	0.125
GO:0098754	detoxification	BP	1	233	Glyma.08G174900.Wm82.a4.v1(NP_001238712.2)	0.479776	0.775987	0.125
GO:0034645	cellular macromolecule biosynthetic process	BP	5	233	Glyma.03G256700.Wm82.a4.v1(XP_003521804.1),Glyma.06G027200.Wm82.a4.v1(NP_001236857.1),Glyma.07G057400.Wm82.a4.v1(NP_001242675.2),Glyma.12G022700.Wm82.a4.v1(NP_001236900.2),Glyma.18G213200.Wm82.a4.v1(NP_001237619.1)	0.514339	0.775987	0.0833333
GO:0050789	regulation of biological process	BP	5	233	Glyma.03G256700.Wm82.a4.v1(XP_003521804.1),Glyma.06G027200.Wm82.a4.v1(NP_001236857.1),Glyma.07G057400.Wm82.a4.v1(NP_001242675.2),Glyma.12G022700.Wm82.a4.v1(NP_001236900.2),Glyma.18G213200.Wm82.a4.v1(NP_001237619.1)	0.514339	0.775987	0.0833333
GO:0008150	biological_process	BP	13	233	Glyma.07G090400.Wm82.a4.v1(NP_001238578.1),Glyma.08G174900.Wm82.a4.v1(NP_001238712.2),Glyma.01G091400.Wm82.a4.v1(XP_003516867.1),Glyma.01G135200.Wm82.a4.v1(NP_001304430.1),Glyma.03G143700.Wm82.a4.v1(NP_001241186.1),Glyma.03G256700.Wm82.a4.v1(XP_003521804.1),Glyma.06G027200.Wm82.a4.v1(NP_001236857.1),Glyma.07G057400.Wm82.a4.v1(NP_001242675.2),Glyma.08G109400.Wm82.a4.v1(NP_001337038.1),Glyma.08G109…	0.515227	0.775987	0.0802469
GO:0010467	gene expression	BP	5	233	Glyma.03G256700.Wm82.a4.v1(XP_003521804.1),Glyma.06G027200.Wm82.a4.v1(NP_001236857.1),Glyma.07G057400.Wm82.a4.v1(NP_001242675.2),Glyma.12G022700.Wm82.a4.v1(NP_001236900.2),Glyma.18G213200.Wm82.a4.v1(NP_001237619.1)	0.531729	0.775987	0.0819672
GO:0009059	macromolecule biosynthetic process	BP	5	233	Glyma.03G256700.Wm82.a4.v1(XP_003521804.1),Glyma.06G027200.Wm82.a4.v1(NP_001236857.1),Glyma.07G057400.Wm82.a4.v1(NP_001242675.2),Glyma.12G022700.Wm82.a4.v1(NP_001236900.2),Glyma.18G213200.Wm82.a4.v1(NP_001237619.1)	0.548934	0.775987	0.0806452
GO:0034654	nucleobase-containing compound biosynthetic process	BP	5	233	Glyma.03G256700.Wm82.a4.v1(XP_003521804.1),Glyma.06G027200.Wm82.a4.v1(NP_001236857.1),Glyma.07G057400.Wm82.a4.v1(NP_001242675.2),Glyma.12G022700.Wm82.a4.v1(NP_001236900.2),Glyma.18G213200.Wm82.a4.v1(NP_001237619.1)	0.548934	0.775987	0.0806452
GO:0006518	peptide metabolic process	BP	1	233	Glyma.08G174900.Wm82.a4.v1(NP_001238712.2)	0.559853	0.775987	0.1
GO:0006139	nucleobase-containing compound metabolic process	BP	5	233	Glyma.03G256700.Wm82.a4.v1(XP_003521804.1),Glyma.06G027200.Wm82.a4.v1(NP_001236857.1),Glyma.07G057400.Wm82.a4.v1(NP_001242675.2),Glyma.12G022700.Wm82.a4.v1(NP_001236900.2),Glyma.18G213200.Wm82.a4.v1(NP_001237619.1)	0.565927	0.775987	0.0793651
GO:0065007	biological regulation	BP	5	233	Glyma.03G256700.Wm82.a4.v1(XP_003521804.1),Glyma.06G027200.Wm82.a4.v1(NP_001236857.1),Glyma.07G057400.Wm82.a4.v1(NP_001242675.2),Glyma.12G022700.Wm82.a4.v1(NP_001236900.2),Glyma.18G213200.Wm82.a4.v1(NP_001237619.1)	0.565927	0.775987	0.0793651
GO:0034641	cellular nitrogen compound metabolic process	BP	6	233	Glyma.08G174900.Wm82.a4.v1(NP_001238712.2),Glyma.03G256700.Wm82.a4.v1(XP_003521804.1),Glyma.06G027200.Wm82.a4.v1(NP_001236857.1),Glyma.07G057400.Wm82.a4.v1(NP_001242675.2),Glyma.12G022700.Wm82.a4.v1(NP_001236900.2),Glyma.18G213200.Wm82.a4.v1(NP_001237619.1)	0.566658	0.775987	0.0789474
GO:1901576	organic substance biosynthetic process	BP	7	233	Glyma.03G256700.Wm82.a4.v1(XP_003521804.1),Glyma.06G027200.Wm82.a4.v1(NP_001236857.1),Glyma.07G057400.Wm82.a4.v1(NP_001242675.2),Glyma.12G022700.Wm82.a4.v1(NP_001236900.2),Glyma.18G213200.Wm82.a4.v1(NP_001237619.1),Glyma.01G091400.Wm82.a4.v1(XP_003516867.1),Glyma.08G109400.Wm82.a4.v1(NP_001337038.1)	0.568331	0.775987	0.0786517
GO:0043603	cellular amide metabolic process	BP	1	233	Glyma.08G174900.Wm82.a4.v1(NP_001238712.2)	0.595381	0.782265	0.0909091
GO:0018130	heterocycle biosynthetic process	BP	5	233	Glyma.03G256700.Wm82.a4.v1(XP_003521804.1),Glyma.06G027200.Wm82.a4.v1(NP_001236857.1),Glyma.07G057400.Wm82.a4.v1(NP_001242675.2),Glyma.12G022700.Wm82.a4.v1(NP_001236900.2),Glyma.18G213200.Wm82.a4.v1(NP_001237619.1)	0.599184	0.782265	0.0769231
GO:0019438	aromatic compound biosynthetic process	BP	5	233	Glyma.03G256700.Wm82.a4.v1(XP_003521804.1),Glyma.06G027200.Wm82.a4.v1(NP_001236857.1),Glyma.07G057400.Wm82.a4.v1(NP_001242675.2),Glyma.12G022700.Wm82.a4.v1(NP_001236900.2),Glyma.18G213200.Wm82.a4.v1(NP_001237619.1)	0.599184	0.782265	0.0769231
GO:1901362	organic cyclic compound biosynthetic process	BP	5	233	Glyma.03G256700.Wm82.a4.v1(XP_003521804.1),Glyma.06G027200.Wm82.a4.v1(NP_001236857.1),Glyma.07G057400.Wm82.a4.v1(NP_001242675.2),Glyma.12G022700.Wm82.a4.v1(NP_001236900.2),Glyma.18G213200.Wm82.a4.v1(NP_001237619.1)	0.599184	0.782265	0.0769231
GO:0006790	sulfur compound metabolic process	BP	1	233	Glyma.08G174900.Wm82.a4.v1(NP_001238712.2)	0.628188	0.789161	0.0833333
GO:0051186	cofactor metabolic process	BP	1	233	Glyma.08G174900.Wm82.a4.v1(NP_001238712.2)	0.628188	0.789161	0.0833333
GO:0044271	cellular nitrogen compound biosynthetic process	BP	5	233	Glyma.03G256700.Wm82.a4.v1(XP_003521804.1),Glyma.06G027200.Wm82.a4.v1(NP_001236857.1),Glyma.07G057400.Wm82.a4.v1(NP_001242675.2),Glyma.12G022700.Wm82.a4.v1(NP_001236900.2),Glyma.18G213200.Wm82.a4.v1(NP_001237619.1)	0.631329	0.789161	0.0746269
GO:1901360	organic cyclic compound metabolic process	BP	5	233	Glyma.03G256700.Wm82.a4.v1(XP_003521804.1),Glyma.06G027200.Wm82.a4.v1(NP_001236857.1),Glyma.07G057400.Wm82.a4.v1(NP_001242675.2),Glyma.12G022700.Wm82.a4.v1(NP_001236900.2),Glyma.18G213200.Wm82.a4.v1(NP_001237619.1)	0.631329	0.789161	0.0746269
GO:0006725	cellular aromatic compound metabolic process	BP	5	233	Glyma.03G256700.Wm82.a4.v1(XP_003521804.1),Glyma.06G027200.Wm82.a4.v1(NP_001236857.1),Glyma.07G057400.Wm82.a4.v1(NP_001242675.2),Glyma.12G022700.Wm82.a4.v1(NP_001236900.2),Glyma.18G213200.Wm82.a4.v1(NP_001237619.1)	0.646937	0.795414	0.0735294
GO:0046483	heterocycle metabolic process	BP	5	233	Glyma.03G256700.Wm82.a4.v1(XP_003521804.1),Glyma.06G027200.Wm82.a4.v1(NP_001236857.1),Glyma.07G057400.Wm82.a4.v1(NP_001242675.2),Glyma.12G022700.Wm82.a4.v1(NP_001236900.2),Glyma.18G213200.Wm82.a4.v1(NP_001237619.1)	0.646937	0.795414	0.0735294
GO:0044260	cellular macromolecule metabolic process	BP	5	233	Glyma.03G256700.Wm82.a4.v1(XP_003521804.1),Glyma.06G027200.Wm82.a4.v1(NP_001236857.1),Glyma.07G057400.Wm82.a4.v1(NP_001242675.2),Glyma.12G022700.Wm82.a4.v1(NP_001236900.2),Glyma.18G213200.Wm82.a4.v1(NP_001237619.1)	0.677146	0.825787	0.0714286
GO:0071704	organic substance metabolic process	BP	8	233	Glyma.08G174900.Wm82.a4.v1(NP_001238712.2),Glyma.03G256700.Wm82.a4.v1(XP_003521804.1),Glyma.06G027200.Wm82.a4.v1(NP_001236857.1),Glyma.07G057400.Wm82.a4.v1(NP_001242675.2),Glyma.12G022700.Wm82.a4.v1(NP_001236900.2),Glyma.18G213200.Wm82.a4.v1(NP_001237619.1),Glyma.01G091400.Wm82.a4.v1(XP_003516867.1),Glyma.08G109400.Wm82.a4.v1(NP_001337038.1)	0.699876	0.846624	0.0720721
GO:0043170	macromolecule metabolic process	BP	5	233	Glyma.03G256700.Wm82.a4.v1(XP_003521804.1),Glyma.06G027200.Wm82.a4.v1(NP_001236857.1),Glyma.07G057400.Wm82.a4.v1(NP_001242675.2),Glyma.12G022700.Wm82.a4.v1(NP_001236900.2),Glyma.18G213200.Wm82.a4.v1(NP_001237619.1)	0.733188	0.868497	0.0675676
GO:0044249	cellular biosynthetic process	BP	5	233	Glyma.03G256700.Wm82.a4.v1(XP_003521804.1),Glyma.06G027200.Wm82.a4.v1(NP_001236857.1),Glyma.07G057400.Wm82.a4.v1(NP_001242675.2),Glyma.12G022700.Wm82.a4.v1(NP_001236900.2),Glyma.18G213200.Wm82.a4.v1(NP_001237619.1)	0.771123	0.882965	0.0649351
GO:0006807	nitrogen compound metabolic process	BP	6	233	Glyma.08G174900.Wm82.a4.v1(NP_001238712.2),Glyma.03G256700.Wm82.a4.v1(XP_003521804.1),Glyma.06G027200.Wm82.a4.v1(NP_001236857.1),Glyma.07G057400.Wm82.a4.v1(NP_001242675.2),Glyma.12G022700.Wm82.a4.v1(NP_001236900.2),Glyma.18G213200.Wm82.a4.v1(NP_001237619.1)	0.809704	0.893055	0.0638298
GO:0044238	primary metabolic process	BP	5	233	Glyma.03G256700.Wm82.a4.v1(XP_003521804.1),Glyma.06G027200.Wm82.a4.v1(NP_001236857.1),Glyma.07G057400.Wm82.a4.v1(NP_001242675.2),Glyma.12G022700.Wm82.a4.v1(NP_001236900.2),Glyma.18G213200.Wm82.a4.v1(NP_001237619.1)	0.900798	0.977339	0.0549451
GO:0044237	cellular metabolic process	BP	6	233	Glyma.08G174900.Wm82.a4.v1(NP_001238712.2),Glyma.03G256700.Wm82.a4.v1(XP_003521804.1),Glyma.06G027200.Wm82.a4.v1(NP_001236857.1),Glyma.07G057400.Wm82.a4.v1(NP_001242675.2),Glyma.12G022700.Wm82.a4.v1(NP_001236900.2),Glyma.18G213200.Wm82.a4.v1(NP_001237619.1)	0.940693	0.977339	0.0535714
GO:1901564	organonitrogen compound metabolic process	BP	1	233	Glyma.08G174900.Wm82.a4.v1(NP_001238712.2)	0.952769	0.977339	0.0285714
GO:0009987	cellular process	BP	6	233	Glyma.08G174900.Wm82.a4.v1(NP_001238712.2),Glyma.03G256700.Wm82.a4.v1(XP_003521804.1),Glyma.06G027200.Wm82.a4.v1(NP_001236857.1),Glyma.07G057400.Wm82.a4.v1(NP_001242675.2),Glyma.12G022700.Wm82.a4.v1(NP_001236900.2),Glyma.18G213200.Wm82.a4.v1(NP_001237619.1)	0.98641	0.98641	0.0465116
GO:0005886	plasma membrane	CC	2	233	Glyma.12G214100.Wm82.a4.v1(NP_001235067.1),Glyma.17G064800.Wm82.a4.v1(XP_003549486.1)	0.0939872	0.712861	0.285714
GO:0071944	cell periphery	CC	2	233	Glyma.12G214100.Wm82.a4.v1(NP_001235067.1),Glyma.17G064800.Wm82.a4.v1(XP_003549486.1)	0.0939872	0.712861	0.285714
GO:0031225	anchored component of membrane	CC	1	233	Glyma.12G214100.Wm82.a4.v1(NP_001235067.1)	0.148846	0.712861	0.5
GO:0046658	anchored component of plasma membrane	CC	1	233	Glyma.12G214100.Wm82.a4.v1(NP_001235067.1)	0.148846	0.712861	0.5
GO:0009941	chloroplast envelope	CC	1	233	Glyma.10G295300.Wm82.a4.v1(NP_001235990.1)	0.215169	0.712861	0.333333
GO:0031226	intrinsic component of plasma membrane	CC	1	233	Glyma.12G214100.Wm82.a4.v1(NP_001235067.1)	0.215169	0.712861	0.333333
GO:0031969	chloroplast membrane	CC	1	233	Glyma.10G295300.Wm82.a4.v1(NP_001235990.1)	0.215169	0.712861	0.333333
GO:0044459	plasma membrane part	CC	1	233	Glyma.12G214100.Wm82.a4.v1(NP_001235067.1)	0.215169	0.712861	0.333333
GO:0005911	cell-cell junction	CC	1	233	Glyma.12G214100.Wm82.a4.v1(NP_001235067.1)	0.276591	0.712861	0.25
GO:0009506	plasmodesma	CC	1	233	Glyma.12G214100.Wm82.a4.v1(NP_001235067.1)	0.276591	0.712861	0.25
GO:0030054	cell junction	CC	1	233	Glyma.12G214100.Wm82.a4.v1(NP_001235067.1)	0.276591	0.712861	0.25
GO:0055044	symplast	CC	1	233	Glyma.12G214100.Wm82.a4.v1(NP_001235067.1)	0.276591	0.712861	0.25
GO:0070161	anchoring junction	CC	1	233	Glyma.12G214100.Wm82.a4.v1(NP_001235067.1)	0.276591	0.712861	0.25
GO:0016020	membrane	CC	5	233	Glyma.12G214100.Wm82.a4.v1(NP_001235067.1),Glyma.17G064800.Wm82.a4.v1(XP_003549486.1),Glyma.10G295300.Wm82.a4.v1(NP_001235990.1),Glyma.01G135200.Wm82.a4.v1(NP_001304430.1),Glyma.03G143700.Wm82.a4.v1(NP_001241186.1)	0.44347	0.775987	0.0892857
GO:0009526	plastid envelope	CC	1	233	Glyma.10G295300.Wm82.a4.v1(NP_001235990.1)	0.479776	0.775987	0.125
GO:0042170	plastid membrane	CC	1	233	Glyma.10G295300.Wm82.a4.v1(NP_001235990.1)	0.479776	0.775987	0.125
GO:0031224	intrinsic component of membrane	CC	3	233	Glyma.10G295300.Wm82.a4.v1(NP_001235990.1),Glyma.17G064800.Wm82.a4.v1(XP_003549486.1),Glyma.12G214100.Wm82.a4.v1(NP_001235067.1)	0.548422	0.775987	0.0833333
GO:0031967	organelle envelope	CC	1	233	Glyma.10G295300.Wm82.a4.v1(NP_001235990.1)	0.559853	0.775987	0.1
GO:0031975	envelope	CC	1	233	Glyma.10G295300.Wm82.a4.v1(NP_001235990.1)	0.559853	0.775987	0.1
GO:0044434	chloroplast part	CC	1	233	Glyma.10G295300.Wm82.a4.v1(NP_001235990.1)	0.559853	0.775987	0.1
GO:0044435	plastid part	CC	1	233	Glyma.10G295300.Wm82.a4.v1(NP_001235990.1)	0.559853	0.775987	0.1
GO:0044425	membrane part	CC	3	233	Glyma.10G295300.Wm82.a4.v1(NP_001235990.1),Glyma.12G214100.Wm82.a4.v1(NP_001235067.1),Glyma.17G064800.Wm82.a4.v1(XP_003549486.1)	0.569057	0.775987	0.0810811
GO:0031090	organelle membrane	CC	1	233	Glyma.10G295300.Wm82.a4.v1(NP_001235990.1)	0.628188	0.789161	0.0833333
GO:0005623	cell	CC	7	233	Glyma.12G214100.Wm82.a4.v1(NP_001235067.1),Glyma.17G064800.Wm82.a4.v1(XP_003549486.1),Glyma.06G027200.Wm82.a4.v1(NP_001236857.1),Glyma.08G174900.Wm82.a4.v1(NP_001238712.2),Glyma.10G274300.Wm82.a4.v1(NP_001278940.1),Glyma.10G295300.Wm82.a4.v1(NP_001235990.1),Glyma.12G022700.Wm82.a4.v1(NP_001236900.2)	0.738109	0.868497	0.0693069
GO:0044464	cell part	CC	7	233	Glyma.12G214100.Wm82.a4.v1(NP_001235067.1),Glyma.17G064800.Wm82.a4.v1(XP_003549486.1),Glyma.06G027200.Wm82.a4.v1(NP_001236857.1),Glyma.08G174900.Wm82.a4.v1(NP_001238712.2),Glyma.10G274300.Wm82.a4.v1(NP_001278940.1),Glyma.10G295300.Wm82.a4.v1(NP_001235990.1),Glyma.12G022700.Wm82.a4.v1(NP_001236900.2)	0.738109	0.868497	0.0693069
GO:0005634	nucleus	CC	2	233	Glyma.06G027200.Wm82.a4.v1(NP_001236857.1),Glyma.12G022700.Wm82.a4.v1(NP_001236900.2)	0.741118	0.868497	0.0625
GO:0044422	organelle part	CC	1	233	Glyma.10G295300.Wm82.a4.v1(NP_001235990.1)	0.757855	0.874448	0.0588235
GO:0044446	intracellular organelle part	CC	1	233	Glyma.10G295300.Wm82.a4.v1(NP_001235990.1)	0.757855	0.874448	0.0588235
GO:0016021	integral component of membrane	CC	2	233	Glyma.10G295300.Wm82.a4.v1(NP_001235990.1),Glyma.17G064800.Wm82.a4.v1(XP_003549486.1)	0.788373	0.883305	0.0571429
GO:0005575	cellular_component	CC	9	233	Glyma.01G135200.Wm82.a4.v1(NP_001304430.1),Glyma.03G143700.Wm82.a4.v1(NP_001241186.1),Glyma.10G295300.Wm82.a4.v1(NP_001235990.1),Glyma.12G214100.Wm82.a4.v1(NP_001235067.1),Glyma.17G064800.Wm82.a4.v1(XP_003549486.1),Glyma.06G027200.Wm82.a4.v1(NP_001236857.1),Glyma.12G022700.Wm82.a4.v1(NP_001236900.2),Glyma.08G174900.Wm82.a4.v1(NP_001238712.2),Glyma.10G274300.Wm82.a4.v1(NP_001278940.1)	0.789086	0.883305	0.0687023
GO:0009507	chloroplast	CC	1	233	Glyma.10G295300.Wm82.a4.v1(NP_001235990.1)	0.880733	0.964306	0.04
GO:0009536	plastid	CC	1	233	Glyma.10G295300.Wm82.a4.v1(NP_001235990.1)	0.924497	0.977339	0.0333333
GO:0005622	intracellular	CC	5	233	Glyma.06G027200.Wm82.a4.v1(NP_001236857.1),Glyma.12G022700.Wm82.a4.v1(NP_001236900.2),Glyma.08G174900.Wm82.a4.v1(NP_001238712.2),Glyma.10G295300.Wm82.a4.v1(NP_001235990.1),Glyma.10G274300.Wm82.a4.v1(NP_001278940.1)	0.924765	0.977339	0.0526316
GO:0043231	intracellular membrane-bounded organelle	CC	3	233	Glyma.06G027200.Wm82.a4.v1(NP_001236857.1),Glyma.12G022700.Wm82.a4.v1(NP_001236900.2),Glyma.10G295300.Wm82.a4.v1(NP_001235990.1)	0.955245	0.977339	0.0416667
GO:0005737	cytoplasm	CC	2	233	Glyma.10G295300.Wm82.a4.v1(NP_001235990.1),Glyma.08G174900.Wm82.a4.v1(NP_001238712.2)	0.958447	0.977339	0.0357143
GO:0043227	membrane-bounded organelle	CC	3	233	Glyma.06G027200.Wm82.a4.v1(NP_001236857.1),Glyma.10G295300.Wm82.a4.v1(NP_001235990.1),Glyma.12G022700.Wm82.a4.v1(NP_001236900.2)	0.962027	0.977339	0.0405405
GO:0043226	organelle	CC	3	233	Glyma.06G027200.Wm82.a4.v1(NP_001236857.1),Glyma.10G295300.Wm82.a4.v1(NP_001235990.1),Glyma.12G022700.Wm82.a4.v1(NP_001236900.2)	0.965072	0.977339	0.04
GO:0043229	intracellular organelle	CC	3	233	Glyma.06G027200.Wm82.a4.v1(NP_001236857.1),Glyma.10G295300.Wm82.a4.v1(NP_001235990.1),Glyma.12G022700.Wm82.a4.v1(NP_001236900.2)	0.965072	0.977339	0.04
GO:0044424	intracellular part	CC	4	233	Glyma.08G174900.Wm82.a4.v1(NP_001238712.2),Glyma.10G295300.Wm82.a4.v1(NP_001235990.1),Glyma.06G027200.Wm82.a4.v1(NP_001236857.1),Glyma.12G022700.Wm82.a4.v1(NP_001236900.2)	0.969184	0.977339	0.0434783
GO:0044444	cytoplasmic part	CC	1	233	Glyma.10G295300.Wm82.a4.v1(NP_001235990.1)	0.970823	0.977339	0.025
GO:0016853	isomerase activity	MF	2	233	Glyma.10G292200.Wm82.a4.v1(AIE16776.1),Glyma.20G241700.Wm82.a4.v1(NP_001236768.2)	0.0056608	0.712861	1
GO:0016746	transferase activity, transferring acyl groups	MF	3	233	Glyma.01G091400.Wm82.a4.v1(XP_003516867.1),Glyma.08G109400.Wm82.a4.v1(NP_001337038.1),Glyma.08G109500.Wm82.a4.v1(XP_003531223.1)	0.0549455	0.712861	0.25
GO:0016747	transferase activity, transferring acyl groups other than amino-acyl groups	MF	3	233	Glyma.01G091400.Wm82.a4.v1(XP_003516867.1),Glyma.08G109400.Wm82.a4.v1(NP_001337038.1),Glyma.08G109500.Wm82.a4.v1(XP_003531223.1)	0.0549455	0.712861	0.25
GO:0004659	prenyltransferase activity	MF	1	233	Glyma.10G295300.Wm82.a4.v1(NP_001235990.1)	0.0772532	0.712861	1
GO:0016872	intramolecular lyase activity	MF	1	233	Glyma.10G292200.Wm82.a4.v1(AIE16776.1)	0.0772532	0.712861	1
GO:0047082	3,9-dihydroxypterocarpan 6a-monooxygenase activity	MF	1	233	Glyma.03G143700.Wm82.a4.v1(NP_001241186.1)	0.0772532	0.712861	1
GO:0047292	trihydroxypterocarpan dimethylallyltransferase activity	MF	1	233	Glyma.10G295300.Wm82.a4.v1(NP_001235990.1)	0.0772532	0.712861	1
GO:0005506	iron ion binding	MF	2	233	Glyma.01G135200.Wm82.a4.v1(NP_001304430.1),Glyma.03G143700.Wm82.a4.v1(NP_001241186.1)	0.0939872	0.712861	0.285714
GO:0016210	naringenin-chalcone synthase activity	MF	2	233	Glyma.01G091400.Wm82.a4.v1(XP_003516867.1),Glyma.08G109400.Wm82.a4.v1(NP_001337038.1)	0.0939872	0.712861	0.285714
GO:0004497	monooxygenase activity	MF	2	233	Glyma.01G135200.Wm82.a4.v1(NP_001304430.1),Glyma.03G143700.Wm82.a4.v1(NP_001241186.1)	0.11962	0.712861	0.25
GO:0016705	oxidoreductase activity, acting on paired donors, with incorporation or reduction of molecular oxygen	MF	2	233	Glyma.01G135200.Wm82.a4.v1(NP_001304430.1),Glyma.03G143700.Wm82.a4.v1(NP_001241186.1)	0.11962	0.712861	0.25
GO:0016709	oxidoreductase activity, acting on paired donors, with incorporation or reduction of molecular oxygen, NAD(P)H as one donor, and incorporation of one atom of oxygen	MF	2	233	Glyma.03G143700.Wm82.a4.v1(NP_001241186.1),Glyma.01G135200.Wm82.a4.v1(NP_001304430.1)	0.11962	0.712861	0.25
GO:0020037	heme binding	MF	2	233	Glyma.01G135200.Wm82.a4.v1(NP_001304430.1),Glyma.03G143700.Wm82.a4.v1(NP_001241186.1)	0.11962	0.712861	0.25
GO:0016765	transferase activity, transferring alkyl or aryl (other than methyl) groups	MF	2	233	Glyma.08G174900.Wm82.a4.v1(NP_001238712.2),Glyma.10G295300.Wm82.a4.v1(NP_001235990.1)	0.146832	0.712861	0.222222
GO:0046906	tetrapyrrole binding	MF	2	233	Glyma.01G135200.Wm82.a4.v1(NP_001304430.1),Glyma.03G143700.Wm82.a4.v1(NP_001241186.1)	0.146832	0.712861	0.222222
GO:0046914	transition metal ion binding	MF	3	233	Glyma.01G135200.Wm82.a4.v1(NP_001304430.1),Glyma.03G143700.Wm82.a4.v1(NP_001241186.1),Glyma.10G274300.Wm82.a4.v1(NP_001278940.1)	0.1911	0.712861	0.15
GO:0048037	cofactor binding	MF	2	233	Glyma.01G135200.Wm82.a4.v1(NP_001304430.1),Glyma.03G143700.Wm82.a4.v1(NP_001241186.1)	0.234504	0.712861	0.166667
GO:0046983	protein dimerization activity	MF	1	233	Glyma.06G027200.Wm82.a4.v1(NP_001236857.1)	0.276591	0.712861	0.25
GO:0016740	transferase activity	MF	5	233	Glyma.08G174900.Wm82.a4.v1(NP_001238712.2),Glyma.10G295300.Wm82.a4.v1(NP_001235990.1),Glyma.01G091400.Wm82.a4.v1(XP_003516867.1),Glyma.08G109400.Wm82.a4.v1(NP_001337038.1),Glyma.08G109500.Wm82.a4.v1(XP_003531223.1)	0.285145	0.712861	0.106383
GO:0003824	catalytic activity	MF	9	233	Glyma.08G174900.Wm82.a4.v1(NP_001238712.2),Glyma.01G135200.Wm82.a4.v1(NP_001304430.1),Glyma.03G143700.Wm82.a4.v1(NP_001241186.1),Glyma.10G295300.Wm82.a4.v1(NP_001235990.1),Glyma.01G091400.Wm82.a4.v1(XP_003516867.1),Glyma.08G109400.Wm82.a4.v1(NP_001337038.1),Glyma.08G109500.Wm82.a4.v1(XP_003531223.1),Glyma.10G292200.Wm82.a4.v1(AIE16776.1),Glyma.20G241700.Wm82.a4.v1(NP_001236768.2)	0.291984	0.717994	0.09375
GO:0003700	DNA-binding transcription factor activity	MF	4	233	Glyma.03G256700.Wm82.a4.v1(XP_003521804.1),Glyma.06G027200.Wm82.a4.v1(NP_001236857.1),Glyma.07G057400.Wm82.a4.v1(NP_001242675.2),Glyma.18G213200.Wm82.a4.v1(NP_001237619.1)	0.314561	0.748954	0.108108
GO:0140110	transcription regulator activity	MF	4	233	Glyma.03G256700.Wm82.a4.v1(XP_003521804.1),Glyma.06G027200.Wm82.a4.v1(NP_001236857.1),Glyma.07G057400.Wm82.a4.v1(NP_001242675.2),Glyma.18G213200.Wm82.a4.v1(NP_001237619.1)	0.314561	0.748954	0.108108
GO:0003674	molecular_function	MF	15	233	Glyma.06G027200.Wm82.a4.v1(NP_001236857.1),Glyma.03G256700.Wm82.a4.v1(XP_003521804.1),Glyma.07G057400.Wm82.a4.v1(NP_001242675.2),Glyma.18G213200.Wm82.a4.v1(NP_001237619.1),Glyma.12G022700.Wm82.a4.v1(NP_001236900.2),Glyma.01G091400.Wm82.a4.v1(XP_003516867.1),Glyma.01G135200.Wm82.a4.v1(NP_001304430.1),Glyma.03G143700.Wm82.a4.v1(NP_001241186.1),Glyma.08G109400.Wm82.a4.v1(NP_001337038.1),Glyma.08G109…	0.380426	0.775987	0.0833333
GO:0005515	protein binding	MF	1	233	Glyma.06G027200.Wm82.a4.v1(NP_001236857.1)	0.386075	0.775987	0.166667
GO:0043565	sequence-specific DNA binding	MF	3	233	Glyma.03G256700.Wm82.a4.v1(XP_003521804.1),Glyma.07G057400.Wm82.a4.v1(NP_001242675.2),Glyma.18G213200.Wm82.a4.v1(NP_001237619.1)	0.416346	0.775987	0.1
GO:0004364	glutathione transferase activity	MF	1	233	Glyma.08G174900.Wm82.a4.v1(NP_001238712.2)	0.434756	0.775987	0.142857
GO:0003677	DNA binding	MF	5	233	Glyma.03G256700.Wm82.a4.v1(XP_003521804.1),Glyma.07G057400.Wm82.a4.v1(NP_001242675.2),Glyma.18G213200.Wm82.a4.v1(NP_001237619.1),Glyma.06G027200.Wm82.a4.v1(NP_001236857.1),Glyma.12G022700.Wm82.a4.v1(NP_001236900.2)	0.461324	0.775987	0.0877193
GO:0043169	cation binding	MF	3	233	Glyma.01G135200.Wm82.a4.v1(NP_001304430.1),Glyma.03G143700.Wm82.a4.v1(NP_001241186.1),Glyma.10G274300.Wm82.a4.v1(NP_001278940.1)	0.548422	0.775987	0.0833333
GO:0046872	metal ion binding	MF	3	233	Glyma.01G135200.Wm82.a4.v1(NP_001304430.1),Glyma.03G143700.Wm82.a4.v1(NP_001241186.1),Glyma.10G274300.Wm82.a4.v1(NP_001278940.1)	0.548422	0.775987	0.0833333
GO:0003676	nucleic acid binding	MF	5	233	Glyma.03G256700.Wm82.a4.v1(XP_003521804.1),Glyma.06G027200.Wm82.a4.v1(NP_001236857.1),Glyma.07G057400.Wm82.a4.v1(NP_001242675.2),Glyma.12G022700.Wm82.a4.v1(NP_001236900.2),Glyma.18G213200.Wm82.a4.v1(NP_001237619.1)	0.548934	0.775987	0.0806452
GO:0008270	zinc ion binding	MF	1	233	Glyma.10G274300.Wm82.a4.v1(NP_001278940.1)	0.559853	0.775987	0.1
GO:0097159	organic cyclic compound binding	MF	7	233	Glyma.03G256700.Wm82.a4.v1(XP_003521804.1),Glyma.06G027200.Wm82.a4.v1(NP_001236857.1),Glyma.07G057400.Wm82.a4.v1(NP_001242675.2),Glyma.12G022700.Wm82.a4.v1(NP_001236900.2),Glyma.18G213200.Wm82.a4.v1(NP_001237619.1),Glyma.01G135200.Wm82.a4.v1(NP_001304430.1),Glyma.03G143700.Wm82.a4.v1(NP_001241186.1)	0.568331	0.775987	0.0786517
GO:1901363	heterocyclic compound binding	MF	7	233	Glyma.03G256700.Wm82.a4.v1(XP_003521804.1),Glyma.06G027200.Wm82.a4.v1(NP_001236857.1),Glyma.07G057400.Wm82.a4.v1(NP_001242675.2),Glyma.12G022700.Wm82.a4.v1(NP_001236900.2),Glyma.18G213200.Wm82.a4.v1(NP_001237619.1),Glyma.01G135200.Wm82.a4.v1(NP_001304430.1),Glyma.03G143700.Wm82.a4.v1(NP_001241186.1)	0.568331	0.775987	0.0786517
GO:0016491	oxidoreductase activity	MF	2	233	Glyma.01G135200.Wm82.a4.v1(NP_001304430.1),Glyma.03G143700.Wm82.a4.v1(NP_001241186.1)	0.599736	0.782265	0.08
GO:0005488	binding	MF	8	233	Glyma.06G027200.Wm82.a4.v1(NP_001236857.1),Glyma.03G256700.Wm82.a4.v1(XP_003521804.1),Glyma.07G057400.Wm82.a4.v1(NP_001242675.2),Glyma.12G022700.Wm82.a4.v1(NP_001236900.2),Glyma.18G213200.Wm82.a4.v1(NP_001237619.1),Glyma.01G135200.Wm82.a4.v1(NP_001304430.1),Glyma.03G143700.Wm82.a4.v1(NP_001241186.1),Glyma.10G274300.Wm82.a4.v1(NP_001278940.1)	0.785807	0.883305	0.0677966
GO:0043167	ion binding	MF	3	233	Glyma.01G135200.Wm82.a4.v1(NP_001304430.1),Glyma.03G143700.Wm82.a4.v1(NP_001241186.1),Glyma.10G274300.Wm82.a4.v1(NP_001278940.1)	0.799407	0.88823	0.0588235
