# Supplementary material for: Transcriptome Sequencing Analysis of Root in Soybean Responding to Mn Poisoning
Source: Int J Mol Sci. 2023 Aug 12;24(16):12727. doi: 10.3390/ijms241612727 (PMC10454639; doi:10.3390/ijms241612727)
Supplement: Supplementary file 1 [file ijms-24-12727-s001.zip › Table S5-Analysis of bubble diagram for KEGG enriched --CK roots and 100 μM Mn roots.xlsx]

## Sheet: Sheet1
Table S5-Analysis of bubble diagram for KEGG enriched --CK roots and 100 µM Mn roots
ID	Description	Up	Down	DEG	Total	Pvalue	FDR	richFactor	Gene_id
ko01110	Biosynthesis of secondary metabolites	44	150	194	3624	2.47383e-34	5.21978e-32	0.053532	Glyma.01G091400.Wm82.a4.v1(XP_003516867.1)|Glyma.01G091400.Wm82.a4.v1(XP_003516867.1)|Glyma.01G091400.Wm82.a4.v1(XP_003516867.1)|Glyma.01G091400.Wm82.a4.v1(XP_003516867.1)|Glyma.01G091400.Wm82.a4.v1(XP_003516867.1)|Glyma.01G091400.Wm82.a4.v1(XP_003516867.1)|Glyma.01G091400.Wm82.a4.v1(XP_003516867.1)|Glyma.01G091400.Wm82.a4.v1(XP_003516867.1)|Glyma.01G091400.Wm82.a4.v1(XP_003516867.1)|Glyma.01G091…
ko00943	Isoflavonoid biosynthesis	2	29	31	89	2.97025e-27	3.13362e-25	0.348315	Glyma.03G143700.Wm82.a4.v1(NP_001241186.1)|Glyma.03G143700.Wm82.a4.v1(NP_001241186.1)|Glyma.03G143700.Wm82.a4.v1(NP_001241186.1)|Glyma.03G143700.Wm82.a4.v1(NP_001241186.1)|Glyma.03G143700.Wm82.a4.v1(NP_001241186.1)|Glyma.03G143700.Wm82.a4.v1(NP_001241186.1)|Glyma.03G143700.Wm82.a4.v1(NP_001241186.1)|Glyma.03G143700.Wm82.a4.v1(NP_001241186.1)|Glyma.03G143700.Wm82.a4.v1(NP_001241186.1)|Glyma.03G143…
ko00941	Flavonoid biosynthesis	11	36	47	258	5.76139e-27	4.05218e-25	0.182171	Glyma.01G091400.Wm82.a4.v1(XP_003516867.1)|Glyma.01G091400.Wm82.a4.v1(XP_003516867.1)|Glyma.01G091400.Wm82.a4.v1(XP_003516867.1)|Glyma.01G091400.Wm82.a4.v1(XP_003516867.1)|Glyma.01G091400.Wm82.a4.v1(XP_003516867.1)|Glyma.01G091400.Wm82.a4.v1(XP_003516867.1)|Glyma.01G091400.Wm82.a4.v1(XP_003516867.1)|Glyma.01G091400.Wm82.a4.v1(XP_003516867.1)|Glyma.01G091400.Wm82.a4.v1(XP_003516867.1)|Glyma.01G091…
ko00130	Ubiquinone and other terpenoid-quinone biosynthesis	1	29	30	127	7.19261e-21	3.7941e-19	0.23622	Glyma.10G070200.Wm82.a4.v1(XP_028183116.1)|Glyma.10G295300.Wm82.a4.v1(NP_001235990.1)|Glyma.10G295300.Wm82.a4.v1(NP_001235990.1)|Glyma.10G295300.Wm82.a4.v1(NP_001235990.1)|Glyma.10G295300.Wm82.a4.v1(NP_001235990.1)|Glyma.10G295300.Wm82.a4.v1(NP_001235990.1)|Glyma.10G295300.Wm82.a4.v1(NP_001235990.1)|Glyma.10G295300.Wm82.a4.v1(NP_001235990.1)|Glyma.10G295300.Wm82.a4.v1(NP_001235990.1)|Glyma.10G295…
ko00980	Metabolism of xenobiotics by cytochrome P450	2	34	36	313	3.67736e-14	1.55184e-12	0.115016	Glyma.08G174900.Wm82.a4.v1(NP_001238712.2)|Glyma.08G174900.Wm82.a4.v1(NP_001238712.2)|Glyma.08G174900.Wm82.a4.v1(NP_001238712.2)|Glyma.08G174900.Wm82.a4.v1(NP_001238712.2)|Glyma.08G174900.Wm82.a4.v1(NP_001238712.2)|Glyma.08G174900.Wm82.a4.v1(NP_001238712.2)|Glyma.08G174900.Wm82.a4.v1(NP_001238712.2)|Glyma.08G174900.Wm82.a4.v1(NP_001238712.2)|Glyma.08G174900.Wm82.a4.v1(NP_001238712.2)|Glyma.08G174…
ko00982	Drug metabolism - cytochrome P450	1	34	35	299	5.04343e-14	1.77361e-12	0.117057	Glyma.08G174900.Wm82.a4.v1(NP_001238712.2)|Glyma.08G174900.Wm82.a4.v1(NP_001238712.2)|Glyma.08G174900.Wm82.a4.v1(NP_001238712.2)|Glyma.08G174900.Wm82.a4.v1(NP_001238712.2)|Glyma.08G174900.Wm82.a4.v1(NP_001238712.2)|Glyma.08G174900.Wm82.a4.v1(NP_001238712.2)|Glyma.08G174900.Wm82.a4.v1(NP_001238712.2)|Glyma.08G174900.Wm82.a4.v1(NP_001238712.2)|Glyma.08G174900.Wm82.a4.v1(NP_001238712.2)|Glyma.08G174…
ko00983	Drug metabolism - other enzymes	2	33	35	323	5.09593e-13	1.53606e-11	0.108359	Glyma.08G174900.Wm82.a4.v1(NP_001238712.2)|Glyma.08G174900.Wm82.a4.v1(NP_001238712.2)|Glyma.08G174900.Wm82.a4.v1(NP_001238712.2)|Glyma.08G174900.Wm82.a4.v1(NP_001238712.2)|Glyma.08G174900.Wm82.a4.v1(NP_001238712.2)|Glyma.08G174900.Wm82.a4.v1(NP_001238712.2)|Glyma.08G174900.Wm82.a4.v1(NP_001238712.2)|Glyma.08G174900.Wm82.a4.v1(NP_001238712.2)|Glyma.08G174900.Wm82.a4.v1(NP_001238712.2)|Glyma.08G174…
ko01100	Metabolic pathways	60	176	236	6989	7.7152e-13	2.03488e-11	0.0337673	Glyma.01G007800.Wm82.a4.v1(XP_006572936.1)|Glyma.01G091400.Wm82.a4.v1(XP_003516867.1)|Glyma.01G091400.Wm82.a4.v1(XP_003516867.1)|Glyma.01G091400.Wm82.a4.v1(XP_003516867.1)|Glyma.01G091400.Wm82.a4.v1(XP_003516867.1)|Glyma.01G091400.Wm82.a4.v1(XP_003516867.1)|Glyma.01G091400.Wm82.a4.v1(XP_003516867.1)|Glyma.01G091400.Wm82.a4.v1(XP_003516867.1)|Glyma.01G091400.Wm82.a4.v1(XP_003516867.1)|Glyma.01G091…
ko00480	Glutathione metabolism	2	33	35	368	2.221e-11	5.20701e-10	0.0951087	Glyma.08G174900.Wm82.a4.v1(NP_001238712.2)|Glyma.08G174900.Wm82.a4.v1(NP_001238712.2)|Glyma.08G174900.Wm82.a4.v1(NP_001238712.2)|Glyma.08G174900.Wm82.a4.v1(NP_001238712.2)|Glyma.08G174900.Wm82.a4.v1(NP_001238712.2)|Glyma.08G174900.Wm82.a4.v1(NP_001238712.2)|Glyma.08G174900.Wm82.a4.v1(NP_001238712.2)|Glyma.08G174900.Wm82.a4.v1(NP_001238712.2)|Glyma.08G174900.Wm82.a4.v1(NP_001238712.2)|Glyma.08G174…
ko04212	Longevity regulating pathway - worm	1	33	34	360	5.33182e-11	1.12501e-09	0.0944444	Glyma.08G174900.Wm82.a4.v1(NP_001238712.2)|Glyma.08G174900.Wm82.a4.v1(NP_001238712.2)|Glyma.08G174900.Wm82.a4.v1(NP_001238712.2)|Glyma.08G174900.Wm82.a4.v1(NP_001238712.2)|Glyma.08G174900.Wm82.a4.v1(NP_001238712.2)|Glyma.08G174900.Wm82.a4.v1(NP_001238712.2)|Glyma.08G174900.Wm82.a4.v1(NP_001238712.2)|Glyma.08G174900.Wm82.a4.v1(NP_001238712.2)|Glyma.08G174900.Wm82.a4.v1(NP_001238712.2)|Glyma.08G174…
ko00940	Phenylpropanoid biosynthesis	10	26	36	470	4.67187e-09	8.96149e-08	0.0765957	Glyma.01G130500.Wm82.a4.v1(KHN44823.1)|Glyma.01G130800.Wm82.a4.v1(RZC29771.1)|Glyma.01G169200.Wm82.a4.v1(XP_003517196.1)|Glyma.02G234200.Wm82.a4.v1(XP_003519284.1)|Glyma.03G038200.Wm82.a4.v1(XP_028224324.1)|Glyma.03G038700.Wm82.a4.v1(XP_003522119.1)|Glyma.03G096500.Wm82.a4.v1(KHN30847.1)|Glyma.07G124400.Wm82.a4.v1(XP_003530089.1)|Glyma.08G030500.Wm82.a4.v1(XP_003530533.1)|Glyma.08G169100.Wm82.a4.…
ko04712	Circadian rhythm - plant	1	34	35	489	4.37071e-08	7.68517e-07	0.0715746	Glyma.01G091400.Wm82.a4.v1(XP_003516867.1)|Glyma.01G091400.Wm82.a4.v1(XP_003516867.1)|Glyma.01G091400.Wm82.a4.v1(XP_003516867.1)|Glyma.01G091400.Wm82.a4.v1(XP_003516867.1)|Glyma.01G091400.Wm82.a4.v1(XP_003516867.1)|Glyma.01G091400.Wm82.a4.v1(XP_003516867.1)|Glyma.01G091400.Wm82.a4.v1(XP_003516867.1)|Glyma.01G091400.Wm82.a4.v1(XP_003516867.1)|Glyma.01G091400.Wm82.a4.v1(XP_003516867.1)|Glyma.01G091…
ko00460	Cyanoamino acid metabolism	4	10	14	110	8.89416e-07	1.44359e-05	0.127273	Glyma.09G202000.Wm82.a4.v1(RZB92979.1)|Glyma.11G129300.Wm82.a4.v1(XP_006590951.1)|Glyma.11G129500.Wm82.a4.v1(XP_003537944.1)|Glyma.11G129600.Wm82.a4.v1(RZB79707.1)|Glyma.11G129700.Wm82.a4.v1(RZB79710.1)|Glyma.11G129900.Wm82.a4.v1(XP_003539053.1)|Glyma.12G053900.Wm82.a4.v1(KRH24658.1)|Glyma.12G054100.Wm82.a4.v1(KRH24662.1)|Glyma.12G054200.Wm82.a4.v1(XP_003539378.1)|Glyma.12G130200.Wm82.a4.v1(XP_00…
ko04110	Cell cycle	20		20	224	1.44308e-06	2.17494e-05	0.0892857	Glyma.01G229600.Wm82.a4.v1(XP_003517533.1)|Glyma.03G109300.Wm82.a4.v1(KHN45227.1)|Glyma.03G211900.Wm82.a4.v1(RZC21755.1)|Glyma.04G024800.Wm82.a4.v1(ACU21187.1)|Glyma.04G246600.Wm82.a4.v1(NP_001237800.1)|Glyma.05G129700.Wm82.a4.v1(XP_006580038.1)|Glyma.06G000600.Wm82.a4.v1(KYP44466.1)|Glyma.06G043900.Wm82.a4.v1(RZC05750.1)|Glyma.06G116100.Wm82.a4.v1(XP_003526649.1)|Glyma.07G159700.Wm82.a4.v1(NP_00…
ko04111	Cell cycle - yeast	14		14	162	7.99747e-05	0.00112498	0.0864198	Glyma.01G229600.Wm82.a4.v1(XP_003517533.1)|Glyma.02G157700.Wm82.a4.v1(XP_028207777.1)|Glyma.03G109300.Wm82.a4.v1(KHN45227.1)|Glyma.05G129700.Wm82.a4.v1(XP_006580038.1)|Glyma.06G308100.Wm82.a4.v1(KHN41243.1)|Glyma.07G159700.Wm82.a4.v1(NP_001240240.1)|Glyma.08G151600.Wm82.a4.v1(XP_006585340.1)|Glyma.08G333800.Wm82.a4.v1(XP_006586192.1)|Glyma.12G014600.Wm82.a4.v1(XP_028192996.1)|Glyma.12G039200.Wm82…
ko04113	Meiosis - yeast	11		11	127	0.00045398	0.00598686	0.0866142	Glyma.01G229600.Wm82.a4.v1(XP_003517533.1)|Glyma.03G109300.Wm82.a4.v1(KHN45227.1)|Glyma.05G129700.Wm82.a4.v1(XP_006580038.1)|Glyma.07G159700.Wm82.a4.v1(NP_001240240.1)|Glyma.08G333800.Wm82.a4.v1(XP_006586192.1)|Glyma.12G014600.Wm82.a4.v1(XP_028192996.1)|Glyma.12G039200.Wm82.a4.v1(XP_003540982.1)|Glyma.15G034300.Wm82.a4.v1(XP_006597259.1)|Glyma.17G104000.Wm82.a4.v1(KRH03542.1)|Glyma.18G234000.Wm82…
ko04914	Progesterone-mediated oocyte maturation	8	1	9	95	0.000779443	0.00967426	0.0947368	Glyma.04G246600.Wm82.a4.v1(NP_001237800.1)|Glyma.06G000600.Wm82.a4.v1(KYP44466.1)|Glyma.06G043900.Wm82.a4.v1(RZC05750.1)|Glyma.06G116100.Wm82.a4.v1(XP_003526649.1)|Glyma.07G159700.Wm82.a4.v1(NP_001240240.1)|Glyma.08G234900.Wm82.a4.v1(KHN38185.1)|Glyma.09G136400.Wm82.a4.v1(XP_028179706.1)|Glyma.13G031500.Wm82.a4.v1(XP_028196463.1)|Glyma.15G172600.Wm82.a4.v1(RZB65029.1)
ko04218	Cellular senescence	7	4	11	167	0.00414369	0.0485733	0.0658683	Glyma.03G157800.Wm82.a4.v1(EOX94620.1)|Glyma.04G024800.Wm82.a4.v1(ACU21187.1)|Glyma.04G246600.Wm82.a4.v1(NP_001237800.1)|Glyma.06G000600.Wm82.a4.v1(KYP44466.1)|Glyma.06G043900.Wm82.a4.v1(RZC05750.1)|Glyma.06G116100.Wm82.a4.v1(XP_003526649.1)|Glyma.08G234900.Wm82.a4.v1(KHN38185.1)|Glyma.13G031500.Wm82.a4.v1(XP_028196463.1)|Glyma.15G172600.Wm82.a4.v1(RZB65029.1)|Glyma.19G160100.Wm82.a4.v1(EOX94620.…
ko04626	Plant-pathogen interaction		25	25	567	0.0065931	0.0732181	0.0440917	Glyma.01G010500.Wm82.a4.v1(NP_001235671.1)|Glyma.01G128100.Wm82.a4.v1(XP_006573388.1)|Glyma.03G042700.Wm82.a4.v1(XP_006576465.1)|Glyma.03G157800.Wm82.a4.v1(EOX94620.1)|Glyma.04G149300.Wm82.a4.v1(XP_003522916.1)|Glyma.05G047100.Wm82.a4.v1(KRH54197.1)|Glyma.06G034700.Wm82.a4.v1(XP_003528198.1)|Glyma.06G187300.Wm82.a4.v1(XP_003527042.1)|Glyma.09G210600.Wm82.a4.v1(XP_003534302.1)|Glyma.09G270900.Wm82…
ko00945	Stilbenoid, diarylheptanoid and gingerol biosynthesis	4	1	5	50	0.00924002	0.0974822	0.1	Glyma.08G030500.Wm82.a4.v1(XP_003530533.1)|Glyma.08G311500.Wm82.a4.v1(XP_003532110.1)|Glyma.08G311900.Wm82.a4.v1(XP_003532114.1)|Glyma.11G054500.Wm82.a4.v1(XP_014619330.1)|Glyma.20G114200.Wm82.a4.v1(XP_003555891.1)
