# Supplementary material for: Transcriptome Sequencing Analysis of Root in Soybean Responding to Mn Poisoning
Source: Int J Mol Sci. 2023 Aug 12;24(16):12727. doi: 10.3390/ijms241612727 (PMC10454639; doi:10.3390/ijms241612727)
Supplement: Supplementary file 1 [file ijms-24-12727-s001.zip › Table S6 Gradient parameters of HPLC.xlsx]

## Sheet: Sheet1
Table S6 Gradient parameters of HPLC
Time (min)	Velocity of flow (mL/min)*	A%
0-1	0.3	20
1--3	0.3	Increase from 20 to 50
3--9	0.3	Increase from 50 to 80
9-10.5	0.3	80
10.5-10.6	0.3	Decrease from 80 to 20
10.6-13.5	0.3	20
