# Supplementary material for: Transcriptome Sequencing Analysis of Root in Soybean Responding to Mn Poisoning
Source: Int J Mol Sci. 2023 Aug 12;24(16):12727. doi: 10.3390/ijms241612727 (PMC10454639; doi:10.3390/ijms241612727)
Supplement: Supplementary file 1 [file ijms-24-12727-s001.zip › Table S7 Parameters of mass spectrometry.xlsx]

## Sheet: Sheet1
Table S7 Parameters of mass spectrometry
Name of parameters	Specific parameter values
Mode of ionization	ESI positive and negative ion modes were respectively monitored
Scan type	MRM
Curtain gas	15 psi
Voltage of spray	+4500 v, -4000 V
Atomization pressure	65 psi
Auxiliary gas pressure	70 psi
Temperature of atomization	400 ℃
