# Supplementary material for: Transcriptome Sequencing Analysis of Root in Soybean Responding to Mn Poisoning
Source: Int J Mol Sci. 2023 Aug 12;24(16):12727. doi: 10.3390/ijms241612727 (PMC10454639; doi:10.3390/ijms241612727)
Supplement: Supplementary file 1 [file ijms-24-12727-s001.zip › Table S8 Selected reaction monitoring conditions for protonated or deprotonated plant hormones ([M+H]+ or [M-H]-).xlsx]

## Sheet: Sheet1
Table S8 Selected reaction monitoring conditions for protonated or deprotonated plant hormones ([M+H]+ or [M-H]-)
Name of substance	Polarity	Parent ion (m/z)	Daughter ion (m/z)	Declustering voltage (V)	Collision energy (V)
GA3	-	345.2	143.0/239.2*	-80	(-30)/(-33)
ABA	-	263.1	153.1*/204.2	-60	(-14)/(-27)
IAA	+	176.2	129.8*/102.9	65	(12)/(42)
IBA	-	202	116.1*/158/184	-80	(-20)/(-18)/(-19)
