# Supplementary material for: Transcriptome Sequencing Analysis of Root in Soybean Responding to Mn Poisoning
Source: Int J Mol Sci. 2023 Aug 12;24(16):12727. doi: 10.3390/ijms241612727 (PMC10454639; doi:10.3390/ijms241612727)
Supplement: Supplementary file 1 [file ijms-24-12727-s001.zip › Table S9 Primers used for qRT-PCR in the study.xlsx]

## Sheet: Sheet1
Table S9. Primers used for qRT-PCR in the study
Gene name	Gene id	Forward Primer (5' - 3')	Reverse Primer (5' - 3')
GmEF	Glyma.17G186600	TGCAAAGGAGGCTGCTAACT	CAGCATCACCGTTCTTCAAA
GmNramp5	Glyma.06G115800	CTGGAACCTATGCAGGGCAA	TGATGATAAGCCGACCAGCC
GmVIT4c	Glyma.08G076000	TTTCTGTTGGTGCTTTGGTG	CCAAGAACTGCTCCTACTCCT
GmCML19	Glyma.04G136600	TTTGTGAAGATAATGGAGGCAG	TTCTCCCAACCTATTCAGCA
GmCML18	Glyma.12G089800	AAATTAGACGAGGAGCAAATCG	CCGCCCTCTGAATAAATCCC
GmCAST	Glyma.09G270900	TGGGTGAGACCTACTTTGGG	AATCAACACGACCATCGTGG
GmBT2D	Glyma.09G031400	TATGGATCAGGATGTTTACGAGG	TTTCAAAGGCACCAGAGGAC
GmNIPA2	Glyma.05G153000	CTTCGGACAACGTAACTGGG	CCCAACAATCATAGAGATCATTCC
GmMTP10	Glyma.09G122600	TAACAGAGGATGAGATGAAGGA	GAACACAACTATACCCACAGG
GmSUT2.1	Glyma.18G168900	CCACTTATCTATGCTGTAATGGGA	GAGGGTTCCACTGAGGAGTC
GmCBE	Glyma.02G265900	GTGTACGAGTCCCTGTTTGTG	GAGGAGGCTATCATGTTCAAGG
GmCML23	Glyma.16G059300	GAATGGAGACAGCAAGATATCG	TTCAAGTCATCCTCTTTCTCTTCC
GmKIC	Glyma.12G197900	GGGTGAGGGTTTGATAAAGGA	TGTTGATGAGTTCATGTTGCAG
GmAMT2.1	Glyma.07G153800	TACAGAAGGTAGATGACACCC	CTCCACCATAGAATGCACCC
GmCTATP13	Glyma.19G038600	GCAACTTCAGACAGAATAGACAG	ATCTTAGCATATCCATCAGCCAC
GmABA11E	Glyma.09G014700	CCTTATGTAGTACTCAAACTAGGG	CTTCCAAATTCAGAACTCCCA
GmSAUR71	Glyma.08G010400	TTGCGATGTTGACTTGTTCTC	AGGGTTTGGTAATGGTGAATGAC
GmGRP1	Glyma.13G285400	GTCACAATATACTCAAACTCAGCC	ACAGCATCTTTAGCCTTTCC
GmSAUR36	Glyma.03G029600	ATTCCGGTGATCTACTGTAACCA	CAAACTCGGTAAGTCGGCAC
GmPOD4	Glyma.02G234200	GCACCTCCCAACAATAACTC	CCTTCTACCAAGTTTAACCTTCCA
GmPOD46	Glyma.14G104400	CAGAGTTCATTGTGAGAAACACAG	ACCACCAACAATTTCAACAGCA
GmPOD16A	Glyma.17G198700	GTTAGACACCATCTACCTCATCCT	GAACCCGATTGTATGTGCTCC
GmbHLH25	Glyma.11G043700	TGGAATAACCTCTAGGAACCCA	GAAGCCTTATCCATCTTCTTGAG
GmbHLH46	Glyma.13G098000	GCTGAGGACATCAACAACCA	AACTGAAGAGCGTTCACCTG
GmERF017a	Glyma.17G047300	CGCAACGCCAAGTTTAATTTCC	TGAACAAATCCGTTACTGAACCG
GmWRKY30	Glyma.04G238300	ATTGGTTCCGTTCCGTTTCC	TAGTAGTGGCTGGGATCATGTC
GmERF017b	Glyma.13G112400	GCAATCTCTATCGCCTTCTG	GCCACTGAAATCATCAACACC
GmHS6	Glyma.03G135800	ACCAAGCAACACTCCAAGAC	CATCTAATCTCACTCCAAACAGCA
GmFER	Glyma.12G178500	ACTTTCATGTCCAGCAAACC	CAGCATTGTTAGTTGTCGTTGTC
GmMYB14	Glyma.06G300200	GGCATTTCCTTCAATACACCA	GTATGAATCGAGAAAGCGACCA
GmWER-X2	Glyma.12G104800	CATCATCTCCAGTTTCATCCAC	CCGCCAAAGTCATTATCCAC
